# Supplementary material for: Crystal structure of bis­(prop-2-yn-1-yl) 5-nitro­isophthalate
Source: Acta Crystallogr E Crystallogr Commun. 2015 May 30;71(Pt 6):o435. doi: 10.1107/S2056989015009846 (PMC4459362; doi:10.1107/S2056989015009846)
Supplement: Supplementary file 1 [file e-71-0o435-sup1.cif]

##############################################################################
#                                                                            #
# This CIF contains the data in a paper accepted for publication in          #
# Acta Crystallographica Section E. It conforms to the requirements of       #
# Notes for Authors for Acta Crystallographica Section E, and has been       #
# peer reviewed under the auspices of the IUCr Commission on Journals.       #
#                                                                            #
# Full details of the Crystallographic Information File format               #
# are given in the paper "The Crystallographic Information File (CIF):       #
# a New Standard Archive File for Crystallography" by S. R. Hall, F. H.      #
# Allen and I. D. Brown [Acta Cryst. (1991), A47, 655-685].                  #
#                                                                            #
# The current version of the core CIF dictionary is obtainable from          #
# ftp://ftp.iucr.org/pub/cif_core.dic.                                       #
#                                                                            #
# Software is freely available for graphical display of the structure(s)     #
# in this CIF. For information consult the CIF software page                 #
# http://www.iucr.org/resources/cif/software.                                #
#                                                                            #
# This file may be used for bona fide research purposes within the           #
# scientific community so long as proper attribution is given to the journal # 
# article from which it was obtained.                                        #
#                                                                            #
##############################################################################
data_I
_database_code_depnum_ccdc_archive 'CCDC 1402145'
_audit_creation_method     SHELXL-97
_chemical_name_systematic
;
Bis(prop-2-yn-1-yl) 5-nitrobenzene-1,3-dicarboxylate
;
_chemical_name_common
;
Bis(prop-2-yn-1-yl) 5-nitroisophthalate
;
_chemical_formula_moiety     'C14 H9 N O6'
_chemical_formula_sum     'C14 H9 N O6'
_chemical_formula_iupac     'C14 H9 N O6'
_chemical_formula_weight     287.22
_chemical_melting_point     ?
_symmetry_cell_setting     orthorhombic
_symmetry_space_group_name_H-M     'P c c n'
_symmetry_space_group_name_Hall     '-P 2ab 2ac'
loop_
    _symmetry_equiv_pos_as_xyz
    'x, y, z'
    '-x+1/2, -y+1/2, z'
    'x+1/2, -y, -z+1/2'
    '-x, y+1/2, -z+1/2'
    '-x, -y, -z'
    'x-1/2, y-1/2, -z'
    '-x-1/2, y, z-1/2'
    'x, -y-1/2, z-1/2'
_cell_length_a     6.679(5)
_cell_length_b     11.679(5)
_cell_length_c     16.503(5)
_cell_angle_alpha     90.000(5)
_cell_angle_beta     90.000(5)
_cell_angle_gamma     90.000(5)
_cell_volume     1287.3(12)
_cell_formula_units_Z     4
_cell_measurement_reflns_used     ?
_cell_measurement_theta_min     2.47
_cell_measurement_theta_max     28.39
_cell_measurement_temperature     293(2)
_exptl_crystal_description     'block'
_exptl_crystal_colour     'colourless'
_exptl_crystal_size_max     0.30
_exptl_crystal_size_mid     0.25
_exptl_crystal_size_min     0.20
_exptl_crystal_density_diffrn     1.482
_exptl_crystal_density_meas     ?
_exptl_crystal_density_method     'not measured'
_exptl_crystal_F_000     592
_exptl_absorpt_coefficient_mu     0.118
_exptl_absorpt_correction_type     multi-scan
_exptl_absorpt_process_details
;
(SADABS; Bruker, 2008)
;
_exptl_absorpt_correction_T_min     0.965
_exptl_absorpt_correction_T_max     0.977
_exptl_special_details     ?
_diffrn_ambient_temperature     293(2)
_diffrn_radiation_type     MoK\a
_diffrn_radiation_wavelength     0.71073
_diffrn_radiation_source     'fine-focus sealed tube'
_diffrn_radiation_monochromator     graphite
_diffrn_measurement_device_type     'Bruker Kappa APEXII CCD'
_diffrn_measurement_method     '\w and \f scan'
_diffrn_detector_area_resol_mean     ?
_diffrn_reflns_number     6369
_diffrn_reflns_av_R_equivalents     0.0210
_diffrn_reflns_av_sigmaI/netI     0.0166
_diffrn_reflns_theta_min     2.47
_diffrn_reflns_theta_max     28.39
_diffrn_reflns_theta_full     25.00
_diffrn_measured_fraction_theta_max     0.944
_diffrn_measured_fraction_theta_full     0.999
_diffrn_reflns_limit_h_min     -8
_diffrn_reflns_limit_h_max     8
_diffrn_reflns_limit_k_min     -15
_diffrn_reflns_limit_k_max     7
_diffrn_reflns_limit_l_min     -12
_diffrn_reflns_limit_l_max     22
_diffrn_standards_number     ?
_diffrn_standards_interval_count     ?
_diffrn_standards_interval_time     ?
_diffrn_standards_decay_%     ?
_refine_special_details
;
Refinement of <i>F</i>^2^ against ALL reflections. The weighted <i>R</i>-factor
<i>wR</i> and goodness of fit <i>S</i> are based on <i>F</i>^2^, conventional
<i>R</i>-factors <i>R</i> are based on <i>F</i>, with <i>F</i> set to zero for
negative <i>F</i>^2^. The threshold expression of <i>F</i>^2^ >
\s(<i>F</i>^2^) is used only for calculating <i>R</i>-factors(gt) <i>etc</i>.
and is not relevant to the choice of reflections for refinement.
<i>R</i>-factors based on <i>F</i>^2^ are statistically about twice as large
as those based on <i>F</i>, and <i>R</i>- factors based on ALL data will be
even larger.
;
_reflns_number_total     1613
_reflns_number_gt     1316
_reflns_threshold_expression     I>2sigma(I)
_refine_ls_structure_factor_coef     Fsqd
_refine_ls_matrix_type     full
_refine_ls_R_factor_all     0.0436
_refine_ls_R_factor_gt     0.0381
_refine_ls_wR_factor_gt     0.1244
_refine_ls_wR_factor_ref     0.1355
_refine_ls_goodness_of_fit_ref     0.726
_refine_ls_restrained_S_all     0.726
_refine_ls_number_reflns     1523
_refine_ls_number_parameters     98
_refine_ls_number_restraints     0
_refine_ls_hydrogen_treatment     constr
_refine_ls_weighting_scheme     calc
_refine_ls_weighting_details
         'calc w=1/[\s^2^(Fo^2^)+(0.1246P)^2^+0.5331P] where P=(Fo^2^+2Fc^2^)/3'
_atom_sites_solution_hydrogens     geom
_atom_sites_solution_primary     direct
_atom_sites_solution_secondary     difmap
_refine_ls_shift/su_max     0.000
_refine_ls_shift/su_mean     0.000
_refine_diff_density_max     0.263
_refine_diff_density_min     -0.210
_refine_ls_extinction_method
;
SHELXL97 (Sheldrick, 2008)
;
_refine_ls_extinction_coef     0.030(5)
_refine_ls_extinction_expression
                                  'Fc^*^=kFc[1+0.001xFc^2^\l^3^/sin(2\q)]^-1/4^'
loop_
    _atom_type_symbol
    _atom_type_description
    _atom_type_scat_dispersion_real
    _atom_type_scat_dispersion_imag
    _atom_type_scat_source
    'C' 'C' 0.0033 0.0016
                         'International Tables Vol C Tables 4.2.6.8 and 6.1.1.4'
    'H' 'H' 0.0000 0.0000
                         'International Tables Vol C Tables 4.2.6.8 and 6.1.1.4'
    'N' 'N' 0.0061 0.0033
                         'International Tables Vol C Tables 4.2.6.8 and 6.1.1.4'
    'O' 'O' 0.0106 0.0060
                         'International Tables Vol C Tables 4.2.6.8 and 6.1.1.4'
_computing_data_collection
;
APEX2 (Bruker, 2008)
;
_computing_cell_refinement
;
SAINT (Bruker, 2008)
;
_computing_data_reduction
;
SAINT (Bruker, 2008)
;
_computing_structure_solution
;
SHELXS97 (Sheldrick, 2008)
;
_computing_structure_refinement
;
SHELXL97 (Sheldrick, 2008)
;
_computing_molecular_graphics
;
ORTEP-3 for Windows (Farrugia, 2012)
;
_computing_publication_material
;
SHELXL97 (Sheldrick, 2008) and PLATON (Spek, 2009)
;
loop_
    _atom_site_type_symbol
    _atom_site_label
    _atom_site_fract_x
    _atom_site_fract_y
    _atom_site_fract_z
    _atom_site_U_iso_or_equiv
    _atom_site_adp_type
    _atom_site_calc_flag
    _atom_site_refinement_flags
    _atom_site_occupancy
    _atom_site_symmetry_multiplicity
    _atom_site_disorder_assembly
    _atom_site_disorder_group
    C C1 0.7500 0.2500 0.05352(9) 0.0336(4) Uani d S 1 2 . .
    C C2 0.90289(17) 0.30592(10) 0.01386(7) 0.0351(3) Uani d . 1 1 . .
    H H2 1.0033 0.3433 0.0426 0.042 Uiso calc R 1 1 . .
    C C3 0.90264(16) 0.30486(10) -0.07063(7) 0.0329(3) Uani d . 1 1 . .
    C C4 0.7500 0.2500 -0.11315(9) 0.0328(4) Uani d S 1 2 . .
    H H4 0.7500 0.2500 -0.1695 0.039 Uiso calc SR 1 2 . .
    C C5 1.07371(18) 0.36348(11) -0.11169(7) 0.0377(3) Uani d . 1 1 . .
    C C6 1.2259(2) 0.41344(12) -0.23491(7) 0.0431(3) Uani d . 1 1 . .
    H H6A 1.2527 0.4888 -0.2127 0.052 Uiso calc R 1 1 . .
    H H6B 1.3450 0.3669 -0.2284 0.052 Uiso calc R 1 1 . .
    C C7 1.17465(19) 0.42270(11) -0.32014(8) 0.0412(3) Uani d . 1 1 . .
    C C8 1.1422(2) 0.43439(16) -0.38961(9) 0.0565(4) Uani d . 1 1 . .
    H H8 1.1166 0.4436 -0.4446 0.068 Uiso calc R 1 1 . .
    N N1 0.7500 0.2500 0.14284(8) 0.0377(4) Uani d S 1 2 . .
    O O1 0.86053(16) 0.31731(9) 0.17767(6) 0.0525(3) Uani d . 1 1 . .
    O O3 1.21118(18) 0.40639(12) -0.07644(6) 0.0700(4) Uani d . 1 1 . .
    O O2 1.05835(13) 0.36103(8) -0.19240(5) 0.0404(3) Uani d . 1 1 . .
loop_
    _atom_site_aniso_label
    _atom_site_aniso_U_11
    _atom_site_aniso_U_22
    _atom_site_aniso_U_33
    _atom_site_aniso_U_12
    _atom_site_aniso_U_13
    _atom_site_aniso_U_23
    C1 0.0357(8) 0.0445(8) 0.0205(8) 0.0030(6) 0.000 0.000
    C2 0.0344(6) 0.0445(6) 0.0263(6) -0.0024(4) -0.0023(4) -0.0013(4)
    C3 0.0328(6) 0.0407(6) 0.0254(6) -0.0011(4) 0.0013(4) 0.0007(4)
    C4 0.0355(8) 0.0411(8) 0.0218(7) -0.0010(6) 0.000 0.000
    C5 0.0378(6) 0.0483(7) 0.0270(6) -0.0062(5) 0.0000(5) 0.0015(5)
    C6 0.0392(7) 0.0559(7) 0.0342(7) -0.0110(5) 0.0065(5) 0.0047(5)
    C7 0.0401(6) 0.0463(6) 0.0370(7) -0.0021(5) 0.0090(5) 0.0045(5)
    C8 0.0549(8) 0.0771(10) 0.0376(7) -0.0064(7) 0.0045(6) 0.0094(7)
    N1 0.0369(7) 0.0529(8) 0.0234(7) 0.0042(6) 0.000 0.000
    O1 0.0568(6) 0.0728(7) 0.0278(5) -0.0089(5) -0.0065(4) -0.0078(4)
    O3 0.0606(7) 0.1147(11) 0.0345(5) -0.0461(7) -0.0069(5) 0.0068(6)
    O2 0.0393(5) 0.0563(6) 0.0256(5) -0.0124(4) 0.0048(3) -0.0012(3)
_geom_special_details
;
All e.s.d.'s (except the e.s.d. in the dihedral angle between two l.s. planes)
are estimated using the full covariance matrix. The cell e.s.d.'s are taken
into account individually in the estimation of e.s.d.'s in distances, angles
and torsion angles; correlations between e.s.d.'s in cell parameters are only
used when they are defined by crystal symmetry. An approximate (isotropic)
treatment of cell e.s.d.'s is used for estimating e.s.d.'s involving l.s.
planes.
;
loop_
    _geom_bond_atom_site_label_1
    _geom_bond_atom_site_label_2
    _geom_bond_site_symmetry_2
    _geom_bond_distance
    _geom_bond_publ_flag
    C1 C2 2_655 1.3775(15) ?
    C1 C2 . 1.3775(15) ?
    C1 N1 . 1.474(2) ?
    C2 C3 . 1.3944(16) ?
    C2 H2 . 0.9300 ?
    C3 C4 . 1.3937(15) ?
    C3 C5 . 1.4944(17) ?
    C4 C3 2_655 1.3937(15) ?
    C4 H4 . 0.9300 ?
    C5 O3 . 1.1970(17) ?
    C5 O2 . 1.3363(15) ?
    C6 C7 . 1.4517(18) ?
    C6 O2 . 1.4555(15) ?
    C6 H6A . 0.9700 ?
    C6 H6B . 0.9700 ?
    C7 C8 . 1.175(2) ?
    C8 H8 . 0.9300 ?
    N1 O1 . 1.2220(12) ?
    N1 O1 2_655 1.2220(12) ?
loop_
    _geom_angle_atom_site_label_1
    _geom_angle_atom_site_label_2
    _geom_angle_atom_site_label_3
    _geom_angle_site_symmetry_1
    _geom_angle_site_symmetry_3
    _geom_angle
    _geom_angle_publ_flag
    C2 C1 C2 2_655 . 123.27(14) ?
    C2 C1 N1 2_655 . 118.36(7) ?
    C2 C1 N1 . . 118.36(7) ?
    C1 C2 C3 . . 118.03(11) ?
    C1 C2 H2 . . 121.0 ?
    C3 C2 H2 . . 121.0 ?
    C4 C3 C2 . . 120.56(11) ?
    C4 C3 C5 . . 122.79(11) ?
    C2 C3 C5 . . 116.64(10) ?
    C3 C4 C3 . 2_655 119.53(14) ?
    C3 C4 H4 . . 120.2 ?
    C3 C4 H4 2_655 . 120.2 ?
    O3 C5 O2 . . 123.52(11) ?
    O3 C5 C3 . . 123.92(12) ?
    O2 C5 C3 . . 112.55(10) ?
    C7 C6 O2 . . 108.50(11) ?
    C7 C6 H6A . . 110.0 ?
    O2 C6 H6A . . 110.0 ?
    C7 C6 H6B . . 110.0 ?
    O2 C6 H6B . . 110.0 ?
    H6A C6 H6B . . 108.4 ?
    C8 C7 C6 . . 176.19(14) ?
    C7 C8 H8 . . 180.0 ?
    O1 N1 O1 . 2_655 123.89(15) ?
    O1 N1 C1 . . 118.06(7) ?
    O1 N1 C1 2_655 . 118.06(7) ?
    C5 O2 C6 . . 114.36(9) ?
loop_
    _geom_torsion_atom_site_label_1
    _geom_torsion_atom_site_label_2
    _geom_torsion_atom_site_label_3
    _geom_torsion_atom_site_label_4
    _geom_torsion_site_symmetry_1
    _geom_torsion_site_symmetry_2
    _geom_torsion_site_symmetry_3
    _geom_torsion_site_symmetry_4
    _geom_torsion
    _geom_torsion_publ_flag
    C2 C1 C2 C3 2_655 . . . -0.45(8) ?
    N1 C1 C2 C3 . . . . 179.55(8) ?
    C1 C2 C3 C4 . . . . 0.91(15) ?
    C1 C2 C3 C5 . . . . -178.32(9) ?
    C2 C3 C4 C3 . . . 2_655 -0.46(8) ?
    C5 C3 C4 C3 . . . 2_655 178.71(12) ?
    C4 C3 C5 O3 . . . . -176.32(13) ?
    C2 C3 C5 O3 . . . . 2.9(2) ?
    C4 C3 C5 O2 . . . . 2.56(15) ?
    C2 C3 C5 O2 . . . . -178.24(10) ?
    O2 C6 C7 C8 . . . . 166(2) ?
    C2 C1 N1 O1 2_655 . . . -165.80(8) ?
    C2 C1 N1 O1 . . . . 14.20(8) ?
    C2 C1 N1 O1 2_655 . . 2_655 14.20(8) ?
    C2 C1 N1 O1 . . . 2_655 -165.80(8) ?
    O3 C5 O2 C6 . . . . 1.09(19) ?
    C3 C5 O2 C6 . . . . -177.80(10) ?
    C7 C6 O2 C5 . . . . -170.29(11) ?
loop_
    _geom_hbond_atom_site_label_D
    _geom_hbond_atom_site_label_H
    _geom_hbond_atom_site_label_A
    _geom_hbond_site_symmetry_A
    _geom_hbond_distance_DH
    _geom_hbond_distance_HA
    _geom_hbond_distance_DA
    _geom_hbond_angle_DHA
    C6 H6A O1 5_765 0.97 2.46 3.334(2) 150
    C6 H6B O1 7_855 0.97 2.57 3.313(2) 134
    C8 H8 O3 7_855 0.93 2.50 3.251(2) 138
_iucr_refine_instructions_details
;
TITL ANANDHAN_RVV_QMC_0m in Pccn
CELL  0.71073   6.6790  11.6790  16.5030   90.000   90.000   90.000
ZERR     4.00   0.0050   0.0050   0.0050    0.005    0.005    0.005
LATT   1
SYMM  1/2 - X, 1/2 - Y,   Z
SYMM  1/2 + X, - Y, 1/2 - Z
SYMM  - X, 1/2 + Y, 1/2 - Z
SFAC  C    H    N    O
UNIT  56  36   4   24
EQIV $1 2-X,1-Y,-Z
EQIV $2 5/2-X,Y,-1/2+Z
HTAB C6 O1_$1
HTAB C6 O1_$2
HTAB C8 O3_$2
ACTA 50
CONF
BOND $H
MERG   2
FMAP   2
PLAN   25
L.S.  15
WGHT    0.124600    0.533100
EXTI    0.030066
FVAR       0.19359
C1    1    0.750000    0.250000    0.053517    10.50000    0.03574    0.04452 =
         0.02047    0.00000    0.00000    0.00297
C2    1    0.902885    0.305924    0.013863    11.00000    0.03437    0.04448 =
         0.02635   -0.00130   -0.00227   -0.00244
AFIX  43
H2    2    1.003291    0.343286    0.042591    11.00000   -1.20000
AFIX   0
C3    1    0.902643    0.304855   -0.070628    11.00000    0.03277    0.04067 =
         0.02540    0.00066    0.00127   -0.00109
C4    1    0.750000    0.250000   -0.113151    10.50000    0.03548    0.04112 =
         0.02184    0.00000    0.00000   -0.00098
AFIX  43
H4    2    0.750000    0.250000   -0.169505    10.50000   -1.20000
AFIX   0
C5    1    1.073705    0.363476   -0.111686    11.00000    0.03780    0.04826 =
         0.02699    0.00146   -0.00001   -0.00616
C6    1    1.225856    0.413445   -0.234907    11.00000    0.03918    0.05594 =
         0.03420    0.00469    0.00646   -0.01101
AFIX  23
H6A   2    1.252744    0.488798   -0.212713    11.00000   -1.20000
H6B   2    1.345049    0.366884   -0.228429    11.00000   -1.20000
AFIX   0
C7    1    1.174647    0.422704   -0.320144    11.00000    0.04015    0.04630 =
         0.03701    0.00446    0.00905   -0.00209
C8    1    1.142244    0.434387   -0.389606    11.00000    0.05493    0.07708 =
         0.03762    0.00945    0.00454   -0.00637
AFIX 163
H8    2    1.116587    0.443637   -0.444606    11.00000   -1.20000
AFIX   0
N1    3    0.750000    0.250000    0.142836    10.50000    0.03689    0.05292 =
         0.02341    0.00000    0.00000    0.00421
O1    4    0.860529    0.317312    0.177666    11.00000    0.05677    0.07284 =
         0.02784   -0.00785   -0.00655   -0.00894
O3    4    1.211185    0.406388   -0.076438    11.00000    0.06063    0.11469 =
         0.03455    0.00678   -0.00692   -0.04608
O2    4    1.058354    0.361027   -0.192401    11.00000    0.03929    0.05630 =
         0.02561   -0.00124    0.00476   -0.01237
HKLF 4
REM  ANANDHAN_RVV_QMC_0m in Pccn
REM R1 =  0.0381 for   1316 Fo > 4sig(Fo)  and  0.0436 for all   1523 data
REM     98 parameters refined using      0 restraints
END
WGHT      0.0604      0.2678
REM Highest difference peak  0.263,  deepest hole -0.210,  1-sigma level  0.041
Q1    1   0.9724  0.3374 -0.0908  11.00000  0.05    0.26
Q2    1   0.9057  0.3044 -0.0303  11.00000  0.05    0.23
Q3    1   0.7500  0.2500  0.0874  10.50000  0.05    0.20
Q4    1   0.6944  0.2073  0.0311  11.00000  0.05    0.18
Q5    1   1.0950  0.3383 -0.1568  11.00000  0.05    0.17
Q6    1   1.1227  0.4762 -0.3476  11.00000  0.05    0.17
Q7    1   1.1231  0.4300 -0.0809  11.00000  0.05    0.17
Q8    1   0.8428  0.2632  0.0319  11.00000  0.05    0.17
Q9    1   1.2005  0.3456 -0.0828  11.00000  0.05    0.16
Q10   1   0.8489  0.2662 -0.0914  11.00000  0.05    0.15
Q11   1   0.8114  0.2949 -0.0882  11.00000  0.05    0.15
Q12   1   1.3309  0.4331 -0.2087  11.00000  0.05    0.11
Q13   1   1.0986  0.2786 -0.1962  11.00000  0.05    0.10
Q14   1   1.1943  0.4227 -0.2808  11.00000  0.05    0.10
Q15   1   0.8707  0.3359  0.2216  11.00000  0.05    0.10
Q16   1   1.3050  0.3000 -0.2462  11.00000  0.05    0.09
Q17   1   1.0068  0.3438 -0.2135  11.00000  0.05    0.09
Q18   1   0.9090  0.4376 -0.1669  11.00000  0.05    0.09
Q19   1   1.1301  0.3832 -0.2086  11.00000  0.05    0.09
Q20   1   1.3121  0.2527 -0.2809  11.00000  0.05    0.09
Q21   1   1.1762  0.3777 -0.3676  11.00000  0.05    0.09
Q22   1   1.2229  0.5904 -0.2129  11.00000  0.05    0.08
Q23   1   0.8406  0.3684  0.1392  11.00000  0.05    0.08
Q24   1   1.3426  0.5621 -0.1211  11.00000  0.05    0.08
Q25   1   1.3069  0.2734 -0.1692  11.00000  0.05    0.08
;
data_Global
_journal_date_recd_electronic     2015-05-12
_journal_date_accepted     2015-05-21
_journal_name_full     'Acta Crystallographica, Section E'
_journal_year     2015
_journal_volume     71
_journal_issue      6
_journal_page_first     o435
_journal_page_last     o435
_journal_paper_category     HO
_journal_paper_doi     10.1107/S2056989015009846
_journal_coeditor_code     SU5137
_publ_contact_author_name     'G. Usha'
_publ_contact_author_address
;
PG and Research Department of Physics
Queen Mary's College
Chennai-4
Tamilnadu
India
;
_publ_contact_author_email     'guqmc@yahoo.com'
_publ_contact_author_fax     ?
_publ_contact_author_phone     '9150761514'
_publ_section_title
;
Crystal structure of bis(prop-2-yn-1-yl) 5-nitroisophthalate
;
loop_
    _publ_author_name
    _publ_author_address
    'Ezhilarasi, K. S.'
;
PG and Research Department of Physics
Queen Mary's College
Chennai-4
Tamilnadu
India
;
    'Sivasamy Selvarani'
;
Department of Organic Chemistry
University of Madras
Guindy Campus
Chennai-25
India
;
    'Perumal Rajakumar'
;
Department of Organic Chemistry
University of Madras
Guindy Campus
Chennai-25
India
;
    'Revathi, B. K.'
;
PG and Research Department of Physics
Queen Mary's College
Chennai-4
Tamilnadu
India
;
    'Usha, G.'
;
PG and Research Department of Physics
Queen Mary's College
Chennai-4
Tamilnadu
India
;
