# Supplementary material for: Crystal structure of bis­(prop-2-yn-1-yl) 5-nitro­isophthalate
Source: Acta Crystallogr E Crystallogr Commun. 2015 May 30;71(Pt 6):o435. doi: 10.1107/S2056989015009846 (PMC4459362; doi:10.1107/S2056989015009846)
Supplement: Supplementary file 2 [file e-71-0o435-Isup2.hkl]

#
# h,k,l, Fc-squared, Fo-squared, sigma(Fo-squared) and status flag
#
data_I
_shelx_title ' ANANDHAN_RVV_QMC_0m in Pccn'
_shelx_refln_list_code          4
_shelx_F_calc_maximum      229.21
_exptl_crystal_F_000       592.00
_reflns_d_resolution_high  0.7473
 
loop_
 _symmetry_equiv_pos_as_xyz
 'x, y, z'
 '-x+1/2, -y+1/2, z'
 'x+1/2, -y, -z+1/2'
 '-x, y+1/2, -z+1/2'
 '-x, -y, -z'
 'x-1/2, y-1/2, -z'
 '-x-1/2, y, z-1/2'
 'x, -y-1/2, z-1/2'
 
_cell_length_a     6.6790
_cell_length_b    11.6790
_cell_length_c    16.5030
_cell_angle_alpha  90.000
_cell_angle_beta   90.000
_cell_angle_gamma  90.000
 
_shelx_F_squared_multiplier     1.000
 
loop_
 _refln_index_h
 _refln_index_k
 _refln_index_l
 _refln_F_squared_calc
 _refln_F_squared_meas
 _refln_F_squared_sigma
 _refln_observed_status
   4   0   0      136.37      150.22      4.01 o
   6   0   0     1006.50     1002.80     19.38 o
   8   0   0        2.53        3.60      0.94 o
   1   1   0     1297.83     1292.80     11.60 o
   3   1   0        2.76        0.89      0.24 o
   5   1   0       98.09       92.15      3.21 o
   7   1   0      588.30      552.80      7.01 o
   0   2   0     7609.03     7053.77     74.82 o
   2   2   0      152.03      166.85      2.11 o
   4   2   0        9.25        8.38      0.50 o
   6   2   0      852.05      827.97      9.52 o
   8   2   0       90.25       87.79      3.26 o
   1   3   0    52538.56    46968.06   1836.09 o
   3   3   0      237.99      238.74      3.79 o
   5   3   0      470.31      461.30      5.73 o
   7   3   0       78.73       83.69      2.99 o
   0   4   0     5028.04     4994.94     52.38 o
   2   4   0     1312.75     1309.72     13.63 o
   4   4   0       48.64       43.92      1.51 o
   6   4   0        3.77        2.27      0.75 o
   8   4   0      164.42      171.81      4.67 o
   1   5   0        1.56        1.21      0.20 o
   3   5   0        3.17        2.16      0.57 o
   5   5   0     2045.23     2026.83     25.95 o
   7   5   0       83.10       83.62      2.64 o
   0   6   0     1001.24     1067.62     13.87 o
   2   6   0     5558.67     5947.76     56.96 o
   4   6   0     1323.27     1293.06     16.92 o
   6   6   0       12.58       11.70      1.60 o
   8   6   0       15.17       16.54      1.51 o
   1   7   0      603.96      607.04      5.85 o
   3   7   0      735.27      744.65     13.91 o
   5   7   0       30.09       26.45      2.27 o
   7   7   0        0.25       -0.64      0.64 o
   0   8   0      202.32      236.61      3.77 o
   2   8   0        2.65        2.12      0.31 o
   4   8   0     1476.03     1421.17     18.73 o
   6   8   0      179.73      173.29      3.97 o
   1   9   0      139.93      148.10      1.95 o
   3   9   0     2854.95     2791.77     36.93 o
   5   9   0        2.21        2.61      0.83 o
   7   9   0       12.45       10.15      1.32 o
   0  10   0        0.23       -0.53      0.53 o
   2  10   0        0.13        1.60      0.57 o
   4  10   0       91.07       80.24      2.45 o
   6  10   0        0.85        0.80      0.83 o
   1  11   0       22.43       22.98      1.22 o
   3  11   0      406.60      374.43      6.34 o
   5  11   0      111.88      112.03      3.21 o
   0  12   0       72.76       80.89      3.47 o
   2  12   0      447.87      438.08      7.10 o
   4  12   0       72.44       59.27      2.27 o
   1  13   0       62.50       69.57      3.47 o
   3  13   0       11.07       11.86      2.80 o
   0  14   0        4.19        3.20      1.33 o
   2  14   0       41.54       43.28      3.87 o
   1  15   0      137.31      144.00      3.87 o
   1   1   1     1923.79     2017.73     12.51 o
   2   1   1     8778.18     8886.91    150.80 o
   3   1   1       13.67       13.89      0.50 o
   4   1   1      129.77      143.90      2.16 o
   5   1   1        6.08        7.20      0.53 o
   6   1   1      147.30      147.48      2.03 o
   7   1   1      143.81      144.30      2.29 o
   8   1   1        0.00        0.05      0.59 o
   1   2   1     6340.92     6488.31    146.67 o
   2   2   1      926.73      985.54      7.23 o
   3   2   1        9.13       11.95      0.34 o
   4   2   1       18.44       19.50      0.54 o
   5   2   1       43.11       42.46      0.87 o
   6   2   1      435.59      423.87      3.90 o
   7   2   1      282.86      286.83      3.83 o
   8   2   1        0.68        1.10      0.50 o
   1   3   1     9607.69     9736.57    105.21 o
   2   3   1     2087.88     2143.80     16.83 o
   3   3   1      201.95      223.84      2.94 o
   4   3   1      328.21      328.44      2.93 o
   5   3   1      543.43      511.21      4.36 o
   6   3   1       25.97       23.80      1.00 o
   7   3   1       53.76       59.41      1.27 o
   8   3   1        0.91        1.00      0.48 o
   1   4   1      778.23      787.12      5.50 o
   2   4   1     1058.11     1160.64      9.34 o
   3   4   1     2850.78     3009.64     23.69 o
   4   4   1       21.42       25.25      0.80 o
   5   4   1      299.59      288.49      4.32 o
   6   4   1        7.48        8.40      0.67 o
   7   4   1       29.16       28.98      1.50 o
   8   4   1       98.58       96.60      2.14 o
   1   5   1     1163.56     1254.94      8.08 o
   2   5   1      263.46      292.72      2.51 o
   3   5   1      223.85      242.18      2.81 o
   4   5   1       11.90       11.35      0.59 o
   5   5   1      473.03      457.12      5.06 o
   6   5   1      189.20      182.86      2.70 o
   7   5   1       15.87       15.41      0.93 o
   8   5   1       12.41       13.95      0.99 o
   1   6   1      638.60      682.41      4.57 o
   2   6   1     2316.81     2454.38     20.84 o
   3   6   1      113.06      100.28      1.80 o
   4   6   1      337.67      308.16      3.61 o
   5   6   1        9.90        7.11      0.67 o
   6   6   1        6.77        3.39      0.56 o
   7   6   1       35.37       37.74      1.32 o
   8   6   1       52.83       60.77      1.77 o
   1   7   1       43.67       37.50      0.59 o
   2   7   1       19.29       17.88      0.44 o
   3   7   1       23.56       26.18      0.55 o
   4   7   1     1033.03     1000.51      9.56 o
   5   7   1        2.44        3.78      0.53 o
   6   7   1        1.76        1.13      0.53 o
   7   7   1        4.20        3.15      0.67 o
   1   8   1       11.88       14.52      0.65 o
   2   8   1      110.75      119.94      1.39 o
   3   8   1      238.51      244.15      2.55 o
   4   8   1      120.52      113.73      2.26 o
   5   8   1      127.46      119.34      2.14 o
   6   8   1        8.73        8.62      0.87 o
   7   8   1        1.00        0.53      0.53 o
   1   9   1        4.60        4.08      0.26 o
   2   9   1      122.60      111.70      1.60 o
   3   9   1        1.50        2.00      0.53 o
   4   9   1       17.82       16.32      0.83 o
   5   9   1        1.62        0.31      0.64 o
   6   9   1       16.35       17.83      1.18 o
   7   9   1        2.26        2.07      0.67 o
   1  10   1       27.58       29.11      0.69 o
   2  10   1      190.94      180.25      2.25 o
   3  10   1      120.82      118.07      1.79 o
   4  10   1       26.08       24.49      1.31 o
   5  10   1       46.97       42.86      1.36 o
   6  10   1        5.14        5.25      1.05 o
   1  11   1        3.44        3.29      0.53 o
   2  11   1        0.00        0.38      0.49 o
   3  11   1       32.74       34.51      1.19 o
   4  11   1      186.38      178.99      2.77 o
   5  11   1        5.72        5.05      0.69 o
   6  11   1        0.83        0.71      0.62 o
   1  12   1       78.99       79.16      1.70 o
   2  12   1       96.63      106.13      2.03 o
   3  12   1        9.10        8.78      0.76 o
   4  12   1       72.00       59.32      1.63 o
   5  12   1        3.35        2.83      0.67 o
   1  13   1       51.93       53.00      1.46 o
   2  13   1       37.65       36.24      1.26 o
   3  13   1       11.77        8.74      0.80 o
   4  13   1        6.10        6.43      0.80 o
   1  14   1        3.64        3.90      0.67 o
   2  14   1       31.22       30.04      1.26 o
   3  14   1        9.99        8.22      0.83 o
   1  15   1       29.17       31.86      1.33 o
   2  15   1        7.41        7.43      1.03 o
   0   0   2      462.84      459.98      7.55 o
   1   0   2     3726.22     3884.38     47.60 o
   2   0   2      332.15      294.41      3.31 o
   3   0   2        0.24        0.13      0.19 o
   4   0   2      102.47      106.33      3.21 o
   5   0   2      999.05     1018.38     13.53 o
   6   0   2      162.56      169.03      3.49 o
   7   0   2        1.97        0.80      0.75 o
   8   0   2       25.14       29.59      1.23 o
   0   1   2      664.96      662.32      8.08 o
   1   1   2     1970.86     2035.67     12.65 o
   2   1   2     1399.61     1413.73     11.21 o
   3   1   2      762.80      815.31      7.43 o
   4   1   2      161.54      159.53      2.12 o
   5   1   2      400.61      382.87      5.07 o
   6   1   2      364.82      360.65      3.73 o
   7   1   2       56.85       53.06      1.16 o
   8   1   2       52.12       52.33      1.23 o
   0   2   2     2436.43     2325.74     23.64 o
   1   2   2     1661.27     1682.70     12.20 o
   2   2   2       78.75       81.95      0.87 o
   3   2   2      119.30      109.63      1.20 o
   4   2   2       29.31       24.15      0.74 o
   5   2   2       88.87       85.12      1.23 o
   6   2   2      153.00      145.84      1.87 o
   7   2   2        0.91        0.03      0.47 o
   8   2   2        3.41        3.16      0.54 o
   0   3   2      963.76      932.27      8.84 o
   1   3   2       70.07       52.78      0.66 o
   2   3   2       74.75       74.97      1.07 o
   3   3   2       79.58       84.28      1.26 o
   4   3   2      701.18      712.18      5.60 o
   5   3   2        0.95        1.11      0.33 o
   6   3   2      200.62      199.80      2.29 o
   7   3   2       62.93       69.40      1.32 o
   8   3   2        2.03        2.18      0.52 o
   0   4   2     2212.91     2238.33     19.97 o
   1   4   2      812.27      857.28      6.41 o
   2   4   2       57.56       57.89      1.08 o
   3   4   2      662.22      697.86      5.97 o
   4   4   2        0.33       -0.24      0.29 o
   5   4   2      285.44      285.21      3.48 o
   6   4   2       32.17       32.07      1.10 o
   7   4   2        0.06        0.37      0.50 o
   8   4   2        1.05        2.13      0.67 o
   0   5   2     3557.00     3633.79     32.17 o
   1   5   2      122.53      146.53      1.40 o
   2   5   2      152.64      162.97      1.62 o
   3   5   2      662.30      686.60      5.96 o
   4   5   2        6.82        4.86      0.42 o
   5   5   2       16.07       17.96      0.80 o
   6   5   2      110.18      110.28      2.00 o
   7   5   2        3.93        3.68      0.67 o
   8   5   2        8.96        9.71      0.96 o
   0   6   2        0.02        0.58      0.17 o
   1   6   2      214.80      202.22      1.69 o
   2   6   2        3.13        4.31      0.30 o
   3   6   2      671.83      666.09      5.84 o
   4   6   2        1.11        1.39      0.36 o
   5   6   2      147.15      141.08      2.20 o
   6   6   2        4.67        4.00      0.58 o
   7   6   2       20.50       17.50      0.93 o
   8   6   2        0.16       -0.07      0.59 o
   0   7   2      465.69      424.13      4.26 o
   1   7   2       40.12       36.00      0.54 o
   2   7   2        7.53        7.04      0.37 o
   3   7   2      147.27      154.86      1.70 o
   4   7   2        0.23        1.63      0.64 o
   5   7   2        0.36        0.20      0.40 o
   6   7   2        3.54        3.27      0.53 o
   7   7   2       15.25       16.49      0.99 o
   0   8   2       83.59       78.42      1.16 o
   1   8   2      325.22      321.27      2.57 o
   2   8   2      412.26      426.67      3.68 o
   3   8   2      116.89      114.32      1.46 o
   4   8   2       68.78       66.34      1.47 o
   5   8   2       92.36       99.00      1.87 o
   6   8   2       41.93       39.02      1.33 o
   7   8   2        1.75        2.13      0.67 o
   0   9   2      366.97      350.77      4.43 o
   1   9   2       50.06       50.64      0.86 o
   2   9   2       93.44       98.92      1.28 o
   3   9   2        4.26        3.64      0.48 o
   4   9   2       59.31       57.86      1.37 o
   5   9   2        1.40        0.78      0.42 o
   6   9   2        2.96        1.50      0.59 o
   7   9   2       28.57       28.14      1.23 o
   0  10   2       62.69       63.88      2.03 o
   1  10   2        3.62        5.69      0.44 o
   2  10   2      124.88      126.19      1.79 o
   3  10   2       98.47       93.08      1.55 o
   4  10   2       72.47       62.17      1.47 o
   5  10   2       26.16       23.20      1.07 o
   6  10   2       18.63       17.28      0.99 o
   0  11   2      133.89      121.01      4.01 o
   1  11   2        4.15        4.37      0.44 o
   2  11   2       13.50       11.82      0.66 o
   3  11   2       79.27       75.78      1.45 o
   4  11   2        0.63       -0.23      0.47 o
   5  11   2        0.99        0.73      0.53 o
   6  11   2        0.16       -0.53      0.53 o
   0  12   2       54.29       50.98      2.67 o
   1  12   2        0.11        0.62      0.49 o
   2  12   2        9.99        8.40      0.69 o
   3  12   2        9.87       10.65      0.82 o
   4  12   2        8.87        7.77      0.80 o
   5  12   2        0.69        0.53      0.59 o
   0  13   2       48.00       53.92      2.08 o
   1  13   2        1.31        2.65      0.59 o
   2  13   2       18.53       17.01      0.96 o
   3  13   2       31.05       28.75      1.16 o
   4  13   2        0.69        0.60      0.56 o
   0  14   2       27.73       28.58      1.70 o
   1  14   2        5.81        5.46      0.72 o
   2  14   2        1.37        1.32      0.62 o
   3  14   2       16.31       15.72      0.99 o
   0  15   2        1.15        1.33      1.47 o
   1  15   2        2.20        2.13      0.67 o
   2  15   2        0.15       -0.55      0.77 o
   1   1   3      197.03      176.27      1.32 o
   2   1   3      711.39      700.87      4.86 o
   3   1   3      648.69      739.54      6.19 o
   4   1   3       87.17       77.96      1.34 o
   5   1   3       51.67       53.34      1.33 o
   6   1   3        9.93       10.53      0.54 o
   7   1   3       30.94       30.34      0.89 o
   8   1   3        2.12        0.31      0.44 o
   1   2   3     1395.68     1456.16     10.22 o
   2   2   3        1.31        4.17      0.22 o
   3   2   3      898.37      968.55      6.70 o
   4   2   3     2585.98     2711.89     19.37 o
   5   2   3       77.90       70.67      1.09 o
   6   2   3      104.95       98.80      1.45 o
   7   2   3        0.04       -0.31      0.34 o
   8   2   3       67.19       69.10      1.43 o
   1   3   3     1812.76     1924.41     13.86 o
   2   3   3      452.19      481.67      4.13 o
   3   3   3      118.11      109.55      1.34 o
   4   3   3       14.74       24.41      0.79 o
   5   3   3        0.02       -0.23      0.26 o
   6   3   3       19.39       23.82      0.74 o
   7   3   3        0.41        0.52      0.46 o
   8   3   3        0.94        1.77      0.57 o
   1   4   3        0.08        2.38      0.26 o
   2   4   3      682.27      842.30      6.99 o
   3   4   3       28.06       23.73      0.60 o
   4   4   3       93.03       87.35      1.31 o
   5   4   3       50.44       39.16      1.07 o
   6   4   3        5.12        4.24      0.53 o
   7   4   3       20.48       24.18      1.07 o
   8   4   3       14.26       20.10      1.50 o
   1   5   3       57.43       63.53      0.76 o
   2   5   3      766.06      849.55      6.01 o
   3   5   3      710.05      731.23      6.30 o
   4   5   3        0.95        1.02      0.29 o
   5   5   3      130.55      136.09      2.14 o
   6   5   3       16.73       16.81      0.83 o
   7   5   3       77.76       81.17      1.87 o
   8   5   3        6.33        6.75      0.85 o
   1   6   3      197.91      221.79      2.00 o
   2   6   3      307.09      326.06      2.86 o
   3   6   3       14.66       17.88      0.80 o
   4   6   3       16.52       17.20      0.66 o
   5   6   3       28.06       32.05      1.12 o
   6   6   3       25.37       28.47      1.07 o
   7   6   3       16.07       15.55      0.93 o
   8   6   3       29.95       32.50      1.36 o
   1   7   3     1203.54     1277.62      9.55 o
   2   7   3        0.77        1.44      0.23 o
   3   7   3       41.01       47.66      0.85 o
   4   7   3       30.91       26.57      1.08 o
   5   7   3       29.33       27.63      1.27 o
   6   7   3        0.04        0.47      0.49 o
   7   7   3       25.17       29.92      1.20 o
   1   8   3       14.28       11.65      0.44 o
   2   8   3       54.65       55.33      0.90 o
   3   8   3        0.02       -0.21      0.26 o
   4   8   3        3.63        4.36      0.44 o
   5   8   3        0.01        0.11      0.62 o
   6   8   3       15.54       11.72      0.80 o
   7   8   3        0.02        0.25      0.59 o
   1   9   3        0.11        1.51      0.77 o
   2   9   3        3.08        5.83      0.40 o
   3   9   3        3.50        3.45      0.44 o
   4   9   3        0.41       -0.07      0.45 o
   5   9   3        4.30        3.19      0.56 o
   6   9   3       11.88       10.58      0.80 o
   7   9   3        0.51        0.77      0.65 o
   1  10   3        3.85        5.57      0.41 o
   2  10   3      177.64      172.95      2.20 o
   3  10   3        4.33        5.73      0.48 o
   4  10   3        5.47        4.12      0.50 o
   5  10   3        0.59        1.01      0.56 o
   6  10   3        5.30        7.85      0.85 o
   1  11   3      102.43      103.32      1.61 o
   2  11   3       41.35       40.09      1.02 o
   3  11   3        6.37        6.98      0.60 o
   4  11   3        3.17        1.91      0.50 o
   5  11   3        6.97        8.89      0.80 o
   6  11   3        1.70        2.54      0.69 o
   1  12   3        2.49        2.00      0.53 o
   2  12   3        0.02        0.19      0.58 o
   3  12   3        0.09       -0.37      0.37 o
   4  12   3        7.11        6.48      0.72 o
   5  12   3        0.21       -0.62      0.62 o
   1  13   3        4.67        6.39      1.08 o
   2  13   3       10.64       11.84      0.80 o
   3  13   3        8.40        7.52      0.76 o
   4  13   3        3.73        2.40      0.67 o
   1  14   3       15.97       14.19      0.93 o
   2  14   3       20.14       18.36      1.16 o
   3  14   3        2.90        3.02      0.69 o
   1  15   3        0.26        0.00      0.69 o
   2  15   3        0.50        0.47      0.62 o
   0   0   4     3900.17     3609.08     66.10 o
   1   0   4      230.32      196.06      2.22 o
   2   0   4      337.55      340.33      3.82 o
   3   0   4     4855.00     5321.24     53.59 o
   4   0   4       36.14       26.25      1.33 o
   5   0   4       10.96        9.04      0.93 o
   6   0   4        0.08        0.53      0.57 o
   7   0   4       47.53       38.47      1.70 o
   8   0   4        0.85        0.65      0.56 o
   0   1   4     2888.66     2864.75     36.51 o
   1   1   4      236.18      207.61      1.66 o
   2   1   4     1471.14     1482.49      9.29 o
   3   1   4     1999.07     2114.49     15.36 o
   4   1   4      522.31      529.22      4.73 o
   5   1   4       65.06       65.83      1.19 o
   6   1   4       30.29       30.46      0.88 o
   7   1   4        5.71        4.66      0.50 o
   8   1   4        5.09        6.61      0.59 o
   0   2   4      124.95       75.15      1.22 o
   1   2   4     1808.20     1996.26     12.60 o
   2   2   4     1053.03     1048.99      7.14 o
   3   2   4      377.56      448.34      3.36 o
   4   2   4      684.92      733.47      5.36 o
   5   2   4      104.98      100.51      1.36 o
   6   2   4       71.88       66.65      1.20 o
   7   2   4        7.45        6.28      0.52 o
   8   2   4       10.92       12.02      0.74 o
   0   3   4       14.02       29.46      0.62 o
   1   3   4     1179.12     1263.65      8.10 o
   2   3   4     1872.73     2110.06     16.61 o
   3   3   4        1.96        1.87      0.24 o
   4   3   4      118.70      129.67      1.53 o
   5   3   4        2.00        1.27      0.32 o
   6   3   4       71.39       63.49      1.16 o
   7   3   4        0.32        0.67      0.41 o
   8   3   4       18.38       13.18      0.86 o
   0   4   4       20.54       17.39      0.80 o
   1   4   4       97.85       94.82      1.00 o
   2   4   4      691.97      758.69      6.66 o
   3   4   4      511.83      510.08      5.03 o
   4   4   4      310.92      327.82      3.28 o
   5   4   4       44.80       46.27      1.16 o
   6   4   4        4.84        4.86      0.59 o
   7   4   4        8.30        9.23      0.89 o
   8   4   4       43.88       52.23      1.60 o
   0   5   4      186.91      207.16      2.20 o
   1   5   4      240.01      248.16      2.15 o
   2   5   4      274.05      294.33      2.67 o
   3   5   4      141.09      148.87      1.74 o
   4   5   4       15.36        8.94      0.48 o
   5   5   4      407.81      396.85      4.48 o
   6   5   4       10.13        8.35      0.67 o
   7   5   4       51.21       54.46      1.47 o
   8   5   4       59.91       72.64      2.43 o
   0   6   4      353.41      356.41      3.58 o
   1   6   4     1794.58     1944.45     14.21 o
   2   6   4       81.40       92.77      1.62 o
   3   6   4       42.43       43.59      0.94 o
   4   6   4        0.00        1.53      1.11 o
   5   6   4       23.13       24.87      1.23 o
   6   6   4        0.12       -0.40      0.40 o
   7   6   4       22.07       17.63      0.96 o
   8   6   4        6.37        7.76      0.89 o
   0   7   4      199.53      240.44      2.63 o
   1   7   4      255.16      288.38      2.58 o
   2   7   4       56.87       63.10      0.96 o
   3   7   4       65.74       65.36      1.03 o
   4   7   4      111.96      112.52      2.06 o
   5   7   4       46.83       44.13      1.50 o
   6   7   4        0.05       -0.06      0.45 o
   7   7   4       50.40       58.55      1.60 o
   0   8   4      224.26      258.47      3.40 o
   1   8   4       71.15       68.51      0.98 o
   2   8   4       12.02       14.90      0.52 o
   3   8   4        7.62        5.43      0.48 o
   4   8   4       77.72       74.96      1.63 o
   5   8   4        5.64        5.82      0.62 o
   6   8   4      164.11      157.95      2.64 o
   7   8   4       96.72      107.38      2.26 o
   0   9   4     1122.70     1168.26     12.61 o
   1   9   4       41.01       38.11      0.94 o
   2   9   4        2.15        1.60      0.33 o
   3   9   4        6.04        6.80      0.41 o
   4   9   4       43.65       39.88      1.02 o
   5   9   4        5.50        3.82      0.56 o
   6   9   4        1.01        0.47      0.53 o
   7   9   4        2.68        2.60      0.69 o
   0  10   4      358.61      388.70      4.95 o
   1  10   4        0.48        0.93      0.33 o
   2  10   4       29.59       30.91      0.81 o
   3  10   4        3.48        4.03      0.48 o
   4  10   4        1.65        0.85      0.42 o
   5  10   4        9.17        9.05      0.80 o
   6  10   4       63.14       64.76      1.70 o
   0  11   4       16.69       14.06      0.77 o
   1  11   4       29.13       28.99      0.88 o
   2  11   4        5.46        5.37      0.50 o
   3  11   4       14.83       16.73      0.74 o
   4  11   4        0.25       -0.27      0.42 o
   5  11   4       37.51       40.17      1.58 o
   6  11   4       46.03       49.66      1.60 o
   0  12   4        4.66        4.06      0.93 o
   1  12   4       15.52       15.91      0.80 o
   2  12   4        7.21        5.92      0.57 o
   3  12   4        3.43        2.80      0.50 o
   4  12   4        0.15       -0.48      0.57 o
   5  12   4        0.06        0.71      0.74 o
   0  13   4       13.16       14.22      1.73 o
   1  13   4       61.52       62.41      1.85 o
   2  13   4        2.35        2.42      0.59 o
   3  13   4        0.45        0.86      0.56 o
   4  13   4        0.12        0.24      0.56 o
   0  14   4        0.06        0.00      0.75 o
   1  14   4        2.53        3.49      0.62 o
   2  14   4       14.29       12.66      1.54 o
   3  14   4        0.03        0.45      0.56 o
   0  15   4        1.53        1.51      0.83 o
   1  15   4        0.67        0.67      0.59 o
   1   1   5      522.29      546.32      4.07 o
   2   1   5      414.03      468.09      3.13 o
   3   1   5       57.97       67.84      0.96 o
   4   1   5      138.63      158.32      1.67 o
   5   1   5      119.68      133.37      1.77 o
   6   1   5       84.37       81.43      1.29 o
   7   1   5       22.66       24.75      0.86 o
   8   1   5       30.05       31.30      1.03 o
   1   2   5       12.77       10.35      0.24 o
   2   2   5      511.97      552.55      4.24 o
   3   2   5      419.01      447.09      3.32 o
   4   2   5      466.18      508.78      4.14 o
   5   2   5       45.18       47.24      0.89 o
   6   2   5        4.59        3.61      0.44 o
   7   2   5        9.74        7.93      0.56 o
   8   2   5        9.05       11.45      0.72 o
   1   3   5      995.36     1033.55      9.05 o
   2   3   5     1225.03     1334.25      9.79 o
   3   3   5       27.18       33.28      0.69 o
   4   3   5       55.44       68.53      1.07 o
   5   3   5        3.54        7.26      0.44 o
   6   3   5       10.02        9.90      0.54 o
   7   3   5        2.48        2.58      0.52 o
   8   3   5        0.82        0.90      0.59 o
   1   4   5      154.56      195.14      1.60 o
   2   4   5      395.32      379.66      2.88 o
   3   4   5      117.14      113.02      1.43 o
   4   4   5       14.77       19.52      0.62 o
   5   4   5      120.73      119.63      1.72 o
   6   4   5      159.33      159.09      2.47 o
   7   4   5       76.46       73.93      1.70 o
   8   4   5        0.04        0.52      0.59 o
   1   5   5      244.09      254.38      2.22 o
   2   5   5      255.35      298.77      2.60 o
   3   5   5      444.30      491.78      4.46 o
   4   5   5       43.00       44.12      0.93 o
   5   5   5        0.63        0.90      0.37 o
   6   5   5        3.40        2.67      0.62 o
   7   5   5        2.82        2.89      0.62 o
   8   5   5       37.97       44.92      2.47 o
   1   6   5      307.81      314.57      2.71 o
   2   6   5       65.80       81.90      1.11 o
   3   6   5        0.53        0.36      0.24 o
   4   6   5       16.79       17.47      0.66 o
   5   6   5       43.07       46.04      1.37 o
   6   6   5        2.45        3.10      0.56 o
   7   6   5        2.92        3.37      0.67 o
   8   6   5        9.21        9.65      0.89 o
   1   7   5        9.41        8.93      0.39 o
   2   7   5        3.93        4.08      0.33 o
   3   7   5        5.81        4.76      0.45 o
   4   7   5        0.53        0.58      0.33 o
   5   7   5       81.48       77.27      1.45 o
   6   7   5       50.27       44.39      1.30 o
   7   7   5        3.28        1.25      0.59 o
   1   8   5       29.45       33.48      0.67 o
   2   8   5       30.78       31.36      0.70 o
   3   8   5        0.02        0.36      0.27 o
   4   8   5        0.65        0.53      0.33 o
   5   8   5        2.48        0.52      0.39 o
   6   8   5       18.45       20.42      0.96 o
   7   8   5       38.03       49.83      1.53 o
   1   9   5       30.17       23.31      0.63 o
   2   9   5       25.42       26.22      0.68 o
   3   9   5       25.67       22.32      0.67 o
   4   9   5        6.98        6.05      0.52 o
   5   9   5        4.78        6.41      0.60 o
   6   9   5        0.90        2.27      0.59 o
   7   9   5        0.29        0.08      0.62 o
   1  10   5       26.59       27.68      0.70 o
   2  10   5       30.16       35.76      0.81 o
   3  10   5        2.79        2.72      0.44 o
   4  10   5       13.74       13.76      0.72 o
   5  10   5        0.00       -0.12      0.44 o
   6  10   5        2.45        1.73      0.67 o
   1  11   5        0.11        0.00      0.36 o
   2  11   5        0.70        0.66      0.37 o
   3  11   5        3.16        4.14      0.60 o
   4  11   5        0.36       -0.05      0.44 o
   5  11   5       17.64       16.28      1.31 o
   6  11   5       19.49       23.10      1.16 o
   1  12   5       34.78       30.78      0.93 o
   2  12   5       21.26       22.01      0.86 o
   3  12   5        6.29        5.39      0.60 o
   4  12   5        1.17        1.49      0.48 o
   5  12   5        4.18        5.74      0.80 o
   1  13   5        3.28        3.90      0.56 o
   2  13   5        1.33        1.33      0.53 o
   3  13   5        8.52        9.58      0.83 o
   4  13   5        0.25       -0.48      0.48 o
   1  14   5        0.57        0.67      0.53 o
   2  14   5        0.27       -0.08      0.49 o
   3  14   5        0.03       -0.42      0.59 o
   1  15   5        0.11        0.73      0.59 o
   0   0   6       84.75       82.86      2.14 o
   1   0   6     3600.83     3843.61     41.75 o
   2   0   6     1593.11     1693.89     17.35 o
   3   0   6       18.15       23.43      0.71 o
   4   0   6      746.98      822.31      9.10 o
   5   0   6       27.44       19.07      2.14 o
   6   0   6      133.61      126.42      2.94 o
   7   0   6        6.51        6.24      0.77 o
   8   0   6        8.89       15.09      0.93 o
   0   1   6       25.86       17.86      0.42 o
   1   1   6     2751.46     2736.79     19.04 o
   2   1   6       60.55       83.52      0.77 o
   3   1   6       84.56       91.61      0.89 o
   4   1   6       23.84       15.90      0.48 o
   5   1   6       28.48       29.67      0.70 o
   6   1   6        0.51        0.67      0.33 o
   7   1   6       23.27       26.12      0.85 o
   8   1   6        4.37        5.27      0.56 o
   0   2   6     2333.99     2160.69     19.25 o
   1   2   6        9.06       12.72      0.27 o
   2   2   6      188.71      177.87      1.60 o
   3   2   6        0.81        0.97      0.17 o
   4   2   6       32.42       41.59      0.71 o
   5   2   6        6.09        4.50      0.34 o
   6   2   6        0.13        0.58      0.34 o
   7   2   6        0.46        0.01      0.35 o
   8   2   6        2.06        2.17      0.50 o
   0   3   6     2058.69     2194.71     19.54 o
   1   3   6     1008.56     1061.81      7.29 o
   2   3   6      307.91      334.73      2.75 o
   3   3   6      549.90      610.15      4.84 o
   4   3   6       42.10       34.31      0.81 o
   5   3   6       97.55       92.63      1.31 o
   6   3   6       12.42       10.71      0.62 o
   7   3   6       39.85       46.69      1.19 o
   8   3   6       26.48       28.41      1.23 o
   0   4   6      162.77      156.39      2.06 o
   1   4   6        0.13        0.61      0.19 o
   2   4   6      576.47      577.49      4.19 o
   3   4   6       21.04       22.32      0.96 o
   4   4   6      119.93      121.25      1.62 o
   5   4   6        3.93        5.56      0.48 o
   6   4   6       36.22       32.16      1.07 o
   7   4   6       18.94       21.13      0.99 o
   8   4   6        5.51        6.52      0.97 o
   0   5   6        2.59        3.34      0.41 o
   1   5   6        6.52        9.48      0.33 o
   2   5   6        8.03        4.66      0.27 o
   3   5   6        2.30        6.66      0.34 o
   4   5   6      113.72      108.06      1.74 o
   5   5   6       29.63       29.14      0.93 o
   6   5   6       11.27        8.59      0.67 o
   7   5   6        2.47        4.23      0.69 o
   8   5   6        0.48        0.90      0.62 o
   0   6   6     1384.10     1412.43     12.84 o
   1   6   6       72.57       84.05      1.01 o
   2   6   6      195.03      226.91      2.14 o
   3   6   6      119.65      101.04      1.28 o
   4   6   6        2.11        0.64      0.29 o
   5   6   6       24.17       23.38      0.84 o
   6   6   6       16.55       18.90      0.93 o
   7   6   6       29.02       35.04      1.26 o
   0   7   6       15.17       12.04      0.62 o
   1   7   6        2.47        2.16      0.22 o
   2   7   6        1.29        1.46      0.26 o
   3   7   6      199.12      196.22      2.27 o
   4   7   6        0.46       -0.10      0.32 o
   5   7   6      115.90      105.73      1.72 o
   6   7   6        9.36        8.78      0.69 o
   7   7   6        7.71        9.68      1.56 o
   0   8   6       79.18       72.29      1.43 o
   1   8   6        3.09        4.73      0.34 o
   2   8   6       31.36       35.52      0.76 o
   3   8   6       48.38       44.85      0.89 o
   4   8   6       11.99       10.36      0.52 o
   5   8   6       58.32       54.15      1.22 o
   6   8   6        0.09        0.40      0.53 o
   7   8   6        0.50        0.04      0.56 o
   0   9   6        4.88        4.34      0.58 o
   1   9   6      103.21      118.92      1.51 o
   2   9   6       58.69       55.72      1.00 o
   3   9   6        2.86        2.19      0.35 o
   4   9   6       20.62       17.51      0.67 o
   5   9   6       11.96       12.85      0.74 o
   6   9   6       26.29       29.33      1.20 o
   0  10   6       13.00       10.48      0.71 o
   1  10   6        1.90        1.96      0.33 o
   2  10   6       12.06       10.61      0.54 o
   3  10   6        0.00       -0.37      0.37 o
   4  10   6       33.72       32.05      0.98 o
   5  10   6        2.79        3.35      0.54 o
   6  10   6        8.54        9.49      0.83 o
   0  11   6        1.13        1.16      0.46 o
   1  11   6        4.77        3.86      0.37 o
   2  11   6       10.28       11.04      0.62 o
   3  11   6        2.39        1.87      0.48 o
   4  11   6       19.48       14.44      0.76 o
   5  11   6        3.29        4.63      0.64 o
   0  12   6        0.32        0.53      0.57 o
   1  12   6       19.26       18.45      0.83 o
   2  12   6        2.23        2.70      0.54 o
   3  12   6        9.09        8.27      0.64 o
   4  12   6       19.44       19.91      0.88 o
   5  12   6        8.44        9.75      0.89 o
   0  13   6        6.91        7.15      1.02 o
   1  13   6        8.21        6.46      0.67 o
   2  13   6        0.85        0.80      0.53 o
   3  13   6        1.15        0.82      0.54 o
   4  13   6        0.79        0.64      0.50 o
   0  14   6        0.21       -0.67      0.67 o
   1  14   6        6.89        7.38      0.76 o
   2  14   6        0.90        0.07      0.53 o
   3  14   6        2.98        3.07      0.69 o
   0  15   6        5.88        6.18      1.13 o
   1   1   7      352.08      408.45      4.07 o
   2   1   7      108.62      113.08      1.04 o
   3   1   7      109.75      108.56      1.01 o
   4   1   7        3.45        3.55      0.26 o
   5   1   7      100.97       98.42      1.24 o
   6   1   7        0.34        0.09      0.33 o
   7   1   7       29.87       30.65      0.89 o
   8   1   7       24.37       28.36      0.91 o
   1   2   7      396.94      397.27      2.87 o
   2   2   7      350.88      382.25      3.08 o
   3   2   7      492.07      470.78      3.52 o
   4   2   7       27.86       28.85      0.52 o
   5   2   7       53.51       42.46      0.81 o
   6   2   7      121.24      117.50      1.63 o
   7   2   7        0.02       -0.36      0.42 o
   8   2   7        2.30        4.14      0.57 o
   1   3   7      135.24      152.12      1.26 o
   2   3   7     1367.49     1413.91      9.68 o
   3   3   7       43.95       45.70      0.72 o
   4   3   7        1.04        0.30      0.25 o
   5   3   7        0.12        0.65      0.27 o
   6   3   7       29.73       26.20      0.86 o
   7   3   7        9.70        8.77      0.64 o
   8   3   7        4.17        5.90      0.72 o
   1   4   7      326.59      349.19      2.62 o
   2   4   7      108.39      105.89      1.07 o
   3   4   7      183.93      176.00      1.95 o
   4   4   7      159.65      139.34      1.79 o
   5   4   7       29.66       20.29      0.72 o
   6   4   7       14.48       11.53      0.72 o
   7   4   7       20.42       20.21      0.99 o
   8   4   7        6.50        9.38      0.86 o
   1   5   7       32.39       31.62      0.47 o
   2   5   7      565.43      573.81      4.61 o
   3   5   7       36.46       39.56      1.28 o
   4   5   7        0.03        1.23      0.36 o
   5   5   7       91.65       79.81      1.38 o
   6   5   7       23.81       21.76      0.93 o
   7   5   7       18.94       20.01      1.27 o
   1   6   7      274.91      286.92      2.58 o
   2   6   7       17.96       19.62      0.54 o
   3   6   7       36.56       43.63      0.79 o
   4   6   7       25.07       16.07      0.57 o
   5   6   7       19.25       15.51      0.86 o
   6   6   7       10.47       10.81      0.69 o
   7   6   7        8.62       10.16      1.43 o
   1   7   7        0.62        2.29      0.58 o
   2   7   7        6.97        9.29      0.44 o
   3   7   7      131.84      118.14      1.47 o
   4   7   7        0.08        0.48      0.35 o
   5   7   7       13.80        9.98      0.57 o
   6   7   7       12.10       11.14      0.69 o
   7   7   7        0.50        0.58      0.59 o
   1   8   7        0.57        0.18      0.22 o
   2   8   7        0.07        0.37      0.28 o
   3   8   7        8.92        6.88      0.50 o
   4   8   7       60.28       53.79      1.05 o
   5   8   7        0.11        0.25      0.37 o
   6   8   7       14.96       13.60      0.78 o
   7   8   7       13.97       12.41      0.93 o
   1   9   7        0.18        1.41      0.56 o
   2   9   7       13.20       10.37      0.50 o
   3   9   7        0.23        0.39      0.34 o
   4   9   7        1.96        1.07      0.40 o
   5   9   7        0.51       -0.25      0.37 o
   6   9   7        0.35        0.73      0.53 o
   1  10   7       17.44       18.23      0.61 o
   2  10   7        4.81        3.54      0.48 o
   3  10   7        4.94        5.09      0.44 o
   4  10   7       16.86       16.12      0.76 o
   5  10   7        0.03       -0.17      0.44 o
   6  10   7        0.05        0.00      0.53 o
   1  11   7        1.57        1.64      0.37 o
   2  11   7       58.31       57.83      1.24 o
   3  11   7       12.51       12.70      0.72 o
   4  11   7        0.07        0.59      0.48 o
   5  11   7        5.02        4.21      0.69 o
   1  12   7       11.87       13.03      0.72 o
   2  12   7        3.70        4.78      0.54 o
   3  12   7        4.44        3.28      0.54 o
   4  12   7        2.32        1.70      0.54 o
   1  13   7        0.00        0.27      0.53 o
   2  13   7        3.29        3.44      0.54 o
   3  13   7        0.32        0.37      0.48 o
   4  13   7        1.23       -0.01      0.56 o
   1  14   7        8.39        8.28      0.76 o
   2  14   7        2.54        2.87      0.67 o
   0   0   8     3871.46     3877.10     70.98 o
   1   0   8        0.58        0.30      0.15 o
   2   0   8        7.23       12.00      0.35 o
   3   0   8      269.59      266.62      3.28 o
   4   0   8       98.81      105.82      1.79 o
   5   0   8      124.29      120.85      2.10 o
   6   0   8       83.12       89.39      1.90 o
   7   0   8      130.67      114.90      2.09 o
   8   0   8       33.23       31.12      1.23 o
   0   1   8     8696.83     8259.01    108.76 o
   1   1   8       10.91       13.91      0.31 o
   2   1   8      301.55      307.58      2.32 o
   3   1   8      133.28      113.62      1.06 o
   4   1   8       14.28       16.87      0.43 o
   5   1   8      215.79      206.15      1.99 o
   6   1   8      260.95      234.07      2.53 o
   7   1   8       23.77       24.58      0.87 o
   8   1   8       11.71       10.11      0.59 o
   0   2   8      163.39      180.51      2.65 o
   1   2   8     1946.41     2144.21     19.34 o
   2   2   8      101.14       90.86      0.95 o
   3   2   8      109.92      111.03      1.12 o
   4   2   8      158.89      150.24      1.53 o
   5   2   8       67.23       55.89      0.91 o
   6   2   8        0.44        0.04      0.35 o
   7   2   8       66.30       61.04      1.23 o
   8   2   8        7.09        8.54      0.72 o
   0   3   8       39.92       43.82      0.69 o
   1   3   8      204.63      222.93      1.79 o
   2   3   8       23.68       22.31      0.43 o
   3   3   8       32.65       37.46      0.64 o
   4   3   8       75.46       78.41      1.22 o
   5   3   8       20.99       24.82      0.76 o
   6   3   8       18.63       13.62      0.72 o
   7   3   8       64.02       66.90      1.60 o
   8   3   8       38.32       37.12      1.36 o
   0   4   8      703.89      693.07      6.47 o
   1   4   8     1300.19     1380.46      9.41 o
   2   4   8        2.91        2.16      0.21 o
   3   4   8       76.42       78.98      0.96 o
   4   4   8       51.82       47.57      1.01 o
   5   4   8      319.16      279.08      3.08 o
   6   4   8        0.86        0.82      0.44 o
   7   4   8       31.63       32.63      1.19 o
   8   4   8        2.92        1.62      0.77 o
   0   5   8       56.28       48.31      0.78 o
   1   5   8       96.30       95.60      0.96 o
   2   5   8      540.77      583.23      4.29 o
   3   5   8       53.14       54.18      0.90 o
   4   5   8      233.17      195.66      2.27 o
   5   5   8       62.31       64.03      1.26 o
   6   5   8        0.87        2.36      0.76 o
   7   5   8        0.19        0.00      0.53 o
   0   6   8      225.69      200.87      2.70 o
   1   6   8       62.85       64.79      1.21 o
   2   6   8        4.66        4.63      0.33 o
   3   6   8        4.79        3.72      0.33 o
   4   6   8        1.54        1.16      0.33 o
   5   6   8       40.01       29.07      0.88 o
   6   6   8       30.26       30.51      1.00 o
   7   6   8        3.09        1.90      0.89 o
   0   7   8       68.92       66.57      1.33 o
   1   7   8      252.51      257.63      2.45 o
   2   7   8      289.99      294.31      2.74 o
   3   7   8        0.48        1.05      0.30 o
   4   7   8      341.28      297.39      2.96 o
   5   7   8       11.81       12.63      0.64 o
   6   7   8       18.59       16.55      0.73 o
   7   7   8        0.17        0.52      0.96 o
   0   8   8      101.30      111.39      1.90 o
   1   8   8       10.59        9.38      0.44 o
   2   8   8       45.00       48.70      0.90 o
   3   8   8      446.80      423.52      3.82 o
   4   8   8       48.46       49.65      1.01 o
   5   8   8        5.70        4.76      0.50 o
   6   8   8        3.03        3.60      0.52 o
   0   9   8        8.88        9.83      0.62 o
   1   9   8       27.52       26.71      0.68 o
   2   9   8        1.94        1.90      0.40 o
   3   9   8        8.51        7.82      0.50 o
   4   9   8       51.10       43.59      1.21 o
   5   9   8       22.30       23.67      0.83 o
   6   9   8        3.73        3.48      0.85 o
   0  10   8       26.43       29.58      1.08 o
   1  10   8       29.53       30.47      0.76 o
   2  10   8       13.44       13.15      0.57 o
   3  10   8      269.51      247.39      2.67 o
   4  10   8       10.37        9.39      0.66 o
   5  10   8       10.91       10.23      0.72 o
   6  10   8        0.03       -0.56      0.56 o
   0  11   8        0.67        0.00      0.46 o
   1  11   8       14.69       17.66      0.68 o
   2  11   8       40.68       39.68      0.96 o
   3  11   8        1.73        1.39      0.48 o
   4  11   8       30.02       30.22      1.02 o
   5  11   8        0.06       -0.63      0.65 o
   0  12   8        0.17        0.58      0.50 o
   1  12   8        0.27       -0.18      0.37 o
   2  12   8        0.09        0.27      0.44 o
   3  12   8        1.72        0.69      0.48 o
   4  12   8       12.53       12.82      0.81 o
   0  13   8       10.46       12.95      1.33 o
   1  13   8        0.05        0.47      0.53 o
   2  13   8       50.93       53.32      1.58 o
   3  13   8        0.01       -0.11      0.48 o
   0  14   8        2.33        4.86      0.94 o
   1  14   8       21.67       22.91      1.19 o
   2  14   8        0.21       -0.14      0.51 o
   1   1   9       10.77        8.87      0.33 o
   2   1   9      450.66      437.92      3.19 o
   3   1   9       88.57       87.10      0.90 o
   4   1   9       25.54       26.76      0.53 o
   5   1   9        4.51        4.63      0.39 o
   6   1   9       59.28       53.27      1.03 o
   7   1   9       48.40       48.99      1.10 o
   8   1   9       17.33       20.40      0.78 o
   1   2   9     1548.12     1675.39     11.29 o
   2   2   9      332.15      321.20      2.49 o
   3   2   9        0.78        0.98      0.22 o
   4   2   9       10.22       11.22      0.40 o
   5   2   9       10.39        6.20      0.44 o
   6   2   9        5.14        4.57      0.45 o
   7   2   9       69.49       69.97      1.61 o
   8   2   9        1.86        2.19      0.60 o
   1   3   9        5.93        6.87      0.23 o
   2   3   9       38.46       38.96      0.81 o
   3   3   9      108.35      123.60      1.37 o
   4   3   9        1.91        0.62      0.24 o
   5   3   9        8.46        9.41      0.54 o
   6   3   9       51.15       48.45      1.14 o
   7   3   9       20.91       23.11      1.07 o
   1   4   9       97.61      123.55      1.16 o
   2   4   9      380.79      382.12      2.95 o
   3   4   9      235.29      224.00      1.98 o
   4   4   9        0.58        0.62      0.27 o
   5   4   9      252.31      211.17      2.50 o
   6   4   9       59.10       57.79      1.24 o
   7   4   9       41.50       49.15      1.66 o
   1   5   9      132.98      123.42      1.19 o
   2   5   9      343.77      356.90      4.00 o
   3   5   9       47.45       46.26      0.81 o
   4   5   9       38.44       33.21      0.79 o
   5   5   9        0.37        0.89      0.44 o
   6   5   9        6.48        7.55      0.60 o
   7   5   9        0.55        0.62      0.56 o
   1   6   9       19.31       17.84      0.46 o
   2   6   9        7.95        9.77      0.40 o
   3   6   9       38.07       40.36      0.81 o
   4   6   9       39.07       37.72      0.85 o
   5   6   9       38.83       37.47      0.92 o
   6   6   9        0.67        0.11      0.48 o
   7   6   9        0.05        0.52      0.59 o
   1   7   9       60.39       73.22      1.01 o
   2   7   9       58.33       54.88      0.90 o
   3   7   9        0.98        0.64      0.30 o
   4   7   9      290.42      257.61      2.67 o
   5   7   9       50.34       49.31      1.06 o
   6   7   9        2.59        5.74      0.56 o
   7   7   9        0.17       -0.22      0.52 o
   1   8   9        0.05        0.24      0.23 o
   2   8   9        3.08        2.70      0.35 o
   3   8   9       59.74       63.48      1.31 o
   4   8   9       12.40       10.74      0.56 o
   5   8   9        4.79        4.41      0.46 o
   6   8   9        1.14        1.60      0.53 o
   1   9   9       23.35       24.12      0.68 o
   2   9   9       13.84       17.77      0.69 o
   3   9   9        7.63       11.03      0.59 o
   4   9   9        1.66        3.49      0.54 o
   5   9   9        3.43        3.45      0.49 o
   6   9   9        1.41        1.23      0.59 o
   1  10   9        1.52        0.62      0.33 o
   2  10   9        2.22        0.45      0.34 o
   3  10   9       21.66       23.14      0.78 o
   4  10   9       34.38       32.91      0.95 o
   5  10   9        0.58        0.33      0.53 o
   1  11   9       15.63       16.18      0.70 o
   2  11   9       12.25       11.78      0.59 o
   3  11   9        1.26        1.28      0.48 o
   4  11   9       66.60       66.67      1.50 o
   5  11   9       11.20       11.31      1.38 o
   1  12   9        0.46        1.51      0.44 o
   2  12   9        0.36        1.01      0.48 o
   3  12   9        0.01        0.33      0.44 o
   4  12   9        1.86        1.48      0.59 o
   1  13   9        2.50        2.94      0.57 o
   2  13   9       37.88       43.09      1.29 o
   3  13   9        6.11        4.91      0.69 o
   1  14   9       13.20       13.57      0.93 o
   0   0  10     1709.74     1616.33     30.53 o
   1   0  10       75.47       59.29      1.00 o
   2   0  10      905.61      922.58      8.37 o
   3   0  10      163.56      157.73      2.01 o
   4   0  10      353.71      353.30      3.74 o
   5   0  10       45.29       39.05      1.03 o
   6   0  10        1.39        0.13      0.40 o
   7   0  10       38.75       31.37      1.70 o
   0   1  10       23.47       48.58      1.32 o
   1   1  10      302.95      311.22      2.59 o
   2   1  10      164.55      156.39      1.36 o
   3   1  10       42.53       44.31      0.67 o
   4   1  10        1.53        2.21      0.44 o
   5   1  10      187.71      177.88      1.67 o
   6   1  10       98.28       93.29      1.30 o
   7   1  10        0.18       -0.55      0.55 o
   0   2  10       34.88       31.35      0.50 o
   1   2  10        9.90        7.30      0.22 o
   2   2  10      186.09      192.52      1.65 o
   3   2  10      201.94      193.11      1.85 o
   4   2  10       44.47       37.67      0.67 o
   5   2  10        2.30        1.85      0.42 o
   6   2  10        0.17       -0.13      0.38 o
   7   2  10       18.37       18.51      1.12 o
   0   3  10        3.16        4.14      0.31 o
   1   3  10        5.95        7.64      0.29 o
   2   3  10       33.11       26.50      0.49 o
   3   3  10      617.58      618.58      4.58 o
   4   3  10       21.51       26.27      0.72 o
   5   3  10       21.27       28.43      0.86 o
   6   3  10       15.38       10.93      0.64 o
   7   3  10       27.96       30.56      1.70 o
   0   4  10     1049.48     1088.80      9.99 o
   1   4  10       16.57       22.34      0.43 o
   2   4  10       71.34       75.70      0.88 o
   3   4  10        1.31        1.94      0.27 o
   4   4  10       19.86       19.19      0.85 o
   5   4  10        1.08        0.44      0.37 o
   6   4  10       67.51       65.18      1.57 o
   7   4  10        0.17        0.27      1.07 o
   0   5  10        0.05       -0.08      0.15 o
   1   5  10       23.39       23.00      0.45 o
   2   5  10        5.43        4.42      0.40 o
   3   5  10      350.26      331.16      2.99 o
   4   5  10       98.61      100.07      1.48 o
   5   5  10       78.81       80.29      1.40 o
   6   5  10       21.80       21.89      0.88 o
   7   5  10       12.28       14.70      1.32 o
   0   6  10      285.37      287.88      5.12 o
   1   6  10       17.23       16.40      0.46 o
   2   6  10       10.16        8.15      0.56 o
   3   6  10       10.43       10.33      0.46 o
   4   6  10       41.96       50.84      1.00 o
   5   6  10       21.60       26.28      0.79 o
   6   6  10       87.82       93.50      2.94 o
   7   6  10       18.42       21.68      1.60 o
   0   7  10       25.95       25.50      0.81 o
   1   7  10       53.06       58.41      0.93 o
   2   7  10       21.55       21.97      0.71 o
   3   7  10        0.38        0.23      0.30 o
   4   7  10        7.24        6.57      0.48 o
   5   7  10       17.32       16.76      0.70 o
   6   7  10       48.49       55.16      1.53 o
   0   8  10        3.21        5.01      0.50 o
   1   8  10       33.50       35.61      1.05 o
   2   8  10      159.17      156.65      1.83 o
   3   8  10        0.28       -0.33      0.33 o
   4   8  10        5.15        6.37      0.50 o
   5   8  10       48.15       51.71      1.12 o
   6   8  10        2.64        2.58      0.77 o
   0   9  10       11.76       15.95      1.02 o
   1   9  10      123.54      125.15      1.69 o
   2   9  10       40.55       39.53      0.90 o
   3   9  10       29.65       26.23      0.78 o
   4   9  10       22.34       18.08      0.74 o
   5   9  10      102.95      107.20      1.86 o
   6   9  10       50.93       55.93      2.26 o
   0  10  10        9.51       12.81      1.01 o
   1  10  10       50.04       50.08      1.01 o
   2  10  10       26.01       26.98      0.79 o
   3  10  10       29.75       28.17      0.86 o
   4  10  10        3.00        3.43      0.46 o
   5  10  10        3.21        3.62      0.94 o
   0  11  10      114.94      108.95      2.26 o
   1  11  10       43.34       47.00      1.05 o
   2  11  10        5.94        5.84      0.52 o
   3  11  10        0.24        0.36      0.44 o
   4  11  10        1.17        0.47      0.53 o
   0  12  10       50.73       53.37      1.64 o
   1  12  10        0.08        0.13      0.44 o
   2  12  10        0.12       -0.44      0.44 o
   3  12  10       23.97       20.21      0.88 o
   4  12  10        8.51        7.10      1.13 o
   0  13  10       22.27       24.64      4.14 o
   1  13  10        3.26        4.09      0.60 o
   2  13  10        3.82        3.90      0.62 o
   1   1  11      178.64      200.16      1.62 o
   2   1  11      238.25      213.10      2.21 o
   3   1  11       28.43       28.24      0.66 o
   4   1  11      444.81      434.57      4.14 o
   5   1  11       68.89       63.37      1.19 o
   6   1  11       19.59       19.48      0.89 o
   7   1  11        2.61        2.99      0.59 o
   1   2  11      211.64      210.26      2.11 o
   2   2  11      190.40      162.42      1.80 o
   3   2  11      153.35      148.33      1.80 o
   4   2  11      251.42      231.11      2.87 o
   5   2  11       36.67       37.00      1.27 o
   6   2  11       52.51       55.80      1.36 o
   7   2  11        1.81        2.37      0.83 o
   1   3  11      899.12      916.60      6.47 o
   2   3  11      550.77      545.86      4.39 o
   3   3  11      111.03      111.93      1.52 o
   4   3  11      499.50      489.01      7.40 o
   5   3  11       73.57       64.56      1.64 o
   6   3  11        2.71        2.74      0.66 o
   7   3  11        3.20        2.08      0.83 o
   1   4  11       63.75       53.75      0.66 o
   2   4  11       80.46       83.73      1.19 o
   3   4  11        0.36        0.09      0.42 o
   4   4  11       17.65       22.61      2.21 o
   5   4  11      206.99      202.80      3.23 o
   6   4  11       61.34       57.84      2.06 o
   7   4  11        7.32        7.75      1.13 o
   1   5  11      165.87      167.58      1.53 o
   2   5  11      152.74      149.47      1.59 o
   3   5  11      273.27      267.56      3.11 o
   4   5  11        6.22        6.38      0.59 o
   5   5  11       13.45       14.39      0.80 o
   6   5  11        0.86       -0.09      0.92 o
   7   5  11        4.48        4.27      0.94 o
   1   6  11      545.17      550.00      4.15 o
   2   6  11      360.40      366.34      3.21 o
   3   6  11       22.75       20.53      0.68 o
   4   6  11       41.62       38.65      1.29 o
   5   6  11      141.12      136.94      2.85 o
   6   6  11        0.00       -0.04      0.56 o
   1   7  11       58.03       59.46      0.97 o
   2   7  11        0.80        1.16      0.33 o
   3   7  11       11.42       11.87      0.62 o
   4   7  11        5.28        4.48      0.69 o
   5   7  11       22.79       22.81      0.96 o
   6   7  11       97.19       94.01      2.31 o
   1   8  11      179.04      174.51      1.99 o
   2   8  11       58.13       62.16      1.06 o
   3   8  11       20.87       18.55      0.86 o
   4   8  11        4.52        2.11      0.56 o
   5   8  11        5.41        4.92      0.62 o
   6   8  11        1.53        2.22      0.71 o
   1   9  11        0.08        0.06      0.35 o
   2   9  11        1.15        0.91      0.37 o
   3   9  11        2.21        1.87      0.53 o
   4   9  11        4.74        3.25      0.56 o
   5   9  11        3.26        3.68      0.77 o
   1  10  11       55.35       59.67      1.14 o
   2  10  11      134.29      137.01      2.00 o
   3  10  11        1.63        0.33      0.49 o
   4  10  11        6.98        6.80      0.69 o
   5  10  11        0.38        0.27      0.83 o
   1  11  11        1.16        1.35      0.45 o
   2  11  11       12.37       11.08      0.97 o
   3  11  11        3.83        3.69      0.62 o
   4  11  11        0.26       -0.80      0.80 o
   1  12  11       97.53      104.93      2.10 o
   2  12  11       23.21       21.68      1.17 o
   3  12  11        3.64        3.58      1.20 o
   1  13  11       16.75       19.02      2.00 o
   2  13  11       21.10       20.53      3.20 o
   0   0  12      529.81      547.69     11.27 o
   1   0  12      356.45      328.80      5.21 o
   2   0  12      220.20      204.33      3.68 o
   3   0  12     4191.51     4155.92     42.21 o
   4   0  12      176.87      174.77      2.67 o
   5   0  12        1.23        0.80      0.46 o
   6   0  12       11.54       10.47      1.18 o
   7   0  12        0.50        1.47      0.75 o
   0   1  12      136.19       91.15      3.87 o
   1   1  12        2.04        0.20      0.27 o
   2   1  12       25.03       27.04      0.83 o
   3   1  12     1291.72     1296.12     12.59 o
   4   1  12      642.50      639.18      5.77 o
   5   1  12       33.85       31.44      0.86 o
   6   1  12       79.10       81.26      1.50 o
   7   1  12        0.72        0.47      0.53 o
   0   2  12        0.28        1.07      0.38 o
   1   2  12      311.11      273.61      3.21 o
   2   2  12      203.23      192.43      2.88 o
   3   2  12      803.35      783.89      6.88 o
   4   2  12      287.12      292.23      3.44 o
   5   2  12      168.46      169.19      2.83 o
   6   2  12        0.02        0.22      0.50 o
   7   2  12        3.01        5.50      0.94 o
   0   3  12      525.27      492.54      7.39 o
   1   3  12      137.31      138.58      5.45 o
   2   3  12     2064.60     2031.34     22.14 o
   3   3  12        1.96        1.18      0.37 o
   4   3  12      350.67      347.64      4.03 o
   5   3  12       36.92       39.61      1.33 o
   6   3  12        6.46        6.60      0.77 o
   7   3  12        1.86        1.07      1.20 o
   0   4  12      117.01       95.90      2.05 o
   1   4  12      105.10      103.92      1.59 o
   2   4  12      696.53      672.90     11.44 o
   3   4  12       54.06       50.51      1.13 o
   4   4  12       92.78       95.93      1.69 o
   5   4  12      242.93      239.27      3.70 o
   6   4  12        0.91        1.07      0.62 o
   7   4  12        2.71        3.07      0.94 o
   0   5  12      196.11      193.81      3.46 o
   1   5  12      297.36      292.73      4.00 o
   2   5  12      306.07      313.18      4.24 o
   3   5  12       10.27       11.39      0.62 o
   4   5  12       98.57      101.55      1.83 o
   5   5  12       24.44       26.45      1.03 o
   6   5  12       10.11       12.07      0.83 o
   0   6  12        1.39        1.87      1.07 o
   1   6  12     1927.58     1901.30     25.90 o
   2   6  12        0.48       -0.45      0.45 o
   3   6  12        5.02        5.41      0.56 o
   4   6  12       14.93       11.89      0.72 o
   5   6  12       41.67       35.27      1.23 o
   6   6  12       15.95       13.93      1.02 o
   0   7  12      591.97      591.05     12.87 o
   1   7  12      504.79      469.60      7.58 o
   2   7  12        0.31       -0.36      0.55 o
   3   7  12        8.22        8.93      0.59 o
   4   7  12       20.22       20.42      1.19 o
   5   7  12        4.30        5.13      0.67 o
   6   7  12       44.41       46.62      2.08 o
   0   8  12      500.78      547.06     12.32 o
   1   8  12       52.02       51.01      2.80 o
   2   8  12        0.43       -0.51      0.75 o
   3   8  12       22.98       22.81      0.95 o
   4   8  12       14.05       14.96      0.83 o
   5   8  12        3.44        3.15      0.71 o
   0   9  12     2014.65     2087.93     40.37 o
   1   9  12        3.01        1.99      1.07 o
   2   9  12       30.51       31.32      3.34 o
   3   9  12        0.93       -0.48      0.62 o
   4   9  12        2.56        3.28      0.71 o
   5   9  12        0.24        0.00      1.07 o
   0  10  12      350.53      348.83      9.10 o
   1  10  12       54.15       59.17      2.16 o
   2  10  12        9.92       10.34      1.33 o
   3  10  12        0.05        0.80      0.75 o
   4  10  12        0.03       -0.80      1.07 o
   0  11  12       52.32       49.11      2.94 o
   1  11  12       23.02       30.00      4.27 o
   2  11  12        0.42        0.93      0.75 o
   3  11  12        0.49       -1.07      1.07 o
   0  12  12        1.63        2.94      1.33 o
   1  12  12      156.03      166.47      3.97 o
   2  12  12        0.89       -0.27      1.33 o
   0  13  12        1.21        1.60      1.33 o
   1   1  13        9.38       10.96      0.53 o
   2   1  13      417.89      409.74      4.55 o
   3   1  13      498.21      496.22      6.29 o
   4   1  13       11.29       15.22      1.47 o
   5   1  13       94.36      101.76      2.54 o
   6   1  13        4.96        6.40      1.33 o
   1   2  13       49.89       41.10      0.99 o
   2   2  13       52.97       56.27      1.26 o
   3   2  13        0.66        0.00      0.46 o
   4   2  13     1203.58     1241.07     14.25 o
   5   2  13       67.64       68.07      2.94 o
   6   2  13        0.74       -0.53      1.07 o
   1   3  13      260.93      240.33      2.97 o
   2   3  13      549.32      545.23      5.80 o
   3   3  13        2.53        4.24      1.07 o
   4   3  13       27.07       28.21      1.51 o
   5   3  13        2.68        2.13      1.07 o
   6   3  13       37.54       42.17      2.67 o
   1   4  13      505.06      493.97      8.59 o
   2   4  13      743.20      730.07     17.19 o
   3   4  13      306.94      310.74      5.49 o
   4   4  13        0.01       -0.13      0.57 o
   5   4  13       47.70       48.08      1.89 o
   6   4  13       12.96       13.61      1.87 o
   1   5  13       73.56       71.75      2.88 o
   2   5  13      122.25      122.88      3.02 o
   3   5  13      182.38      183.60      3.97 o
   4   5  13       74.60       70.62      2.27 o
   5   5  13      225.04      224.13      4.72 o
   1   6  13      144.26      144.15      3.47 o
   2   6  13       93.67       82.60      2.67 o
   3   6  13       13.75       12.89      2.67 o
   4   6  13       13.03       11.34      1.13 o
   5   6  13       71.09       71.15      2.45 o
   1   7  13      593.21      597.89      9.48 o
   2   7  13      112.90      122.41      3.47 o
   3   7  13       44.85       42.86      1.87 o
   4   7  13        2.86        2.27      0.75 o
   5   7  13        2.37        3.88      0.94 o
   1   8  13        0.02       -0.13      2.00 o
   2   8  13       61.28       65.33      2.27 o
   3   8  13       28.80       25.87      1.73 o
   4   8  13        1.50        3.02      0.83 o
   5   8  13       26.62       22.42      2.13 o
   1   9  13        7.73        7.47      1.60 o
   2   9  13       16.72       19.69      2.13 o
   3   9  13        2.82        3.41      0.83 o
   4   9  13        3.94        4.00      1.33 o
   1  10  13        5.61        4.90      1.20 o
   2  10  13       64.39       68.21      2.45 o
   3  10  13        0.62        0.27      0.75 o
   4  10  13        4.25        3.47      1.33 o
   1  11  13       95.10       93.86      2.83 o
   2  11  13       53.25       54.77      2.16 o
   3  11  13        0.06       -0.53      1.07 o
   1  12  13       36.35       44.30      2.94 o
   0   0  14      448.26      421.47      9.38 o
   1   0  14      211.20      213.27      3.87 o
   2   0  14       24.13       25.16      2.27 o
   3   0  14      125.44      133.23      3.34 o
   4   0  14      155.25      153.34      4.54 o
   5   0  14       30.03       25.89      1.87 o
   0   1  14      136.13      114.52      2.46 o
   1   1  14       17.16       11.95      0.66 o
   2   1  14      510.19      497.21      5.43 o
   3   1  14      277.33      282.60      3.54 o
   4   1  14      143.29      149.85      2.71 o
   5   1  14       51.86       53.12      2.67 o
   6   1  14       26.42       32.29      2.40 o
   0   2  14       28.62       17.17      1.03 o
   1   2  14       58.03       52.33      1.16 o
   2   2  14        3.18        3.39      0.45 o
   3   2  14      108.11      112.26      2.86 o
   4   2  14       14.72       12.83      1.13 o
   5   2  14        9.32       11.21      1.60 o
   6   2  14        6.88        8.27      1.60 o
   0   3  14       82.34       80.63      3.74 o
   1   3  14       29.73       26.09      0.86 o
   2   3  14      183.62      185.63      2.56 o
   3   3  14       65.36       65.41      2.08 o
   4   3  14        1.74        3.81      0.75 o
   5   3  14       41.07       47.67      1.97 o
   6   3  14        2.36        3.47      1.33 o
   0   4  14      247.14      231.53      4.55 o
   1   4  14       23.27       26.80      1.02 o
   2   4  14       61.23       64.13      1.71 o
   3   4  14      357.46      351.67     12.58 o
   4   4  14       29.28       26.40      1.73 o
   5   4  14        5.23        6.64      1.02 o
   0   5  14      551.90      515.23     11.53 o
   1   5  14       32.06       24.77      1.47 o
   2   5  14        7.51        7.44      0.71 o
   3   5  14       57.62       57.93      2.08 o
   4   5  14        0.01       -0.72      1.33 o
   5   5  14       92.60       84.25      2.64 o
   0   6  14        1.13        2.94      1.07 o
   1   6  14       44.23       45.52      1.89 o
   2   6  14        0.19       -0.27      0.57 o
   3   6  14       18.37       21.91      1.32 o
   4   6  14        7.69        9.56      1.13 o
   5   6  14       22.81       24.28      1.60 o
   0   7  14       94.63       90.52      3.74 o
   1   7  14        1.16        1.33      0.80 o
   2   7  14       37.21       39.10      1.70 o
   3   7  14        1.34        2.64      0.83 o
   4   7  14        1.05        1.42      0.83 o
   0   8  14        0.44       -0.53      1.07 o
   1   8  14       97.94       91.19      2.64 o
   2   8  14      100.87      106.14      3.02 o
   3   8  14       60.49       67.32      2.35 o
   4   8  14        0.11        0.53      1.07 o
   0   9  14       31.97       38.70      2.67 o
   1   9  14        5.16        4.94      0.94 o
   2   9  14        0.15       -0.13      0.93 o
   3   9  14        0.29        0.59      0.83 o
   0  10  14       85.91       79.83      3.74 o
   1  10  14       44.79       48.87      2.08 o
   2  10  14       13.92       15.13      1.32 o
   3  10  14       10.85       13.88      1.87 o
   0  11  14       16.73       14.14      2.13 o
   1  11  14        2.73        1.87      1.33 o
   1   1  15       82.01       77.10      1.47 o
   2   1  15      296.44      274.63      3.44 o
   3   1  15        4.98        6.04      0.56 o
   4   1  15        1.90        1.49      0.60 o
   5   1  15        3.09        4.27      1.33 o
   6   1  15        0.03       -1.07      1.07 o
   1   2  15      265.68      245.03      3.10 o
   2   2  15       45.39       47.60      1.16 o
   3   2  15        5.28        4.90      0.66 o
   4   2  15        8.08        8.42      0.94 o
   5   2  15       34.44       37.85      1.79 o
   6   2  15        0.42        0.00      1.07 o
   1   3  15       51.85       46.09      1.13 o
   2   3  15      118.38      111.73      2.26 o
   3   3  15       17.19       16.20      0.92 o
   4   3  15       26.69       29.79      1.51 o
   5   3  15        7.94       10.94      1.22 o
   1   4  15        6.40        6.75      0.66 o
   2   4  15       63.71       64.61      1.64 o
   3   4  15      138.05      131.06      3.21 o
   4   4  15        4.18        5.20      0.94 o
   5   4  15       20.51       27.12      2.13 o
   1   5  15        1.18        0.27      0.57 o
   2   5  15       15.79       15.61      0.86 o
   3   5  15        5.14        6.27      0.94 o
   4   5  15       22.64       21.40      1.41 o
   5   5  15       25.48       27.22      2.40 o
   1   6  15       46.07       44.04      2.40 o
   2   6  15       26.68       23.65      1.60 o
   3   6  15       11.21        9.88      1.13 o
   4   6  15       21.53       28.21      2.40 o
   1   7  15       13.08       12.28      1.13 o
   2   7  15        4.79        4.01      0.94 o
   3   7  15       34.69       36.37      1.79 o
   4   7  15      123.55      126.05      4.81 o
   1   8  15        8.70        7.80      1.02 o
   2   8  15        6.60        4.27      0.94 o
   3   8  15        7.68        7.24      1.13 o
   1   9  15        0.18        0.77      0.83 o
   2   9  15       19.65       21.10      1.51 o
   3   9  15        0.33        1.07      1.07 o
   1  10  15        6.77        6.95      1.13 o
   0   0  16     1372.42     1128.29     22.40 o
   1   0  16       92.73       82.25      2.27 o
   2   0  16        1.51        1.33      0.57 o
   3   0  16       56.88       54.30      2.40 o
   4   0  16       33.42       32.48      1.60 o
   0   1  16       38.11       45.44      1.60 o
   1   1  16       25.11       18.92      0.80 o
   2   1  16        0.96        1.07      0.42 o
   3   1  16        3.00        2.67      0.53 o
   4   1  16       63.61       67.24      1.85 o
   5   1  16        9.97       13.79      1.22 o
   0   2  16      115.26       99.44      2.54 o
   1   2  16       14.93       18.08      0.80 o
   2   2  16        1.60        2.04      0.45 o
   3   2  16       74.26       76.81      1.90 o
   4   2  16        3.30        4.09      0.83 o
   5   2  16      108.77      117.63      3.21 o
   0   3  16      208.44      197.63      3.77 o
   1   3  16      214.52      180.10      3.03 o
   2   3  16       69.21       69.65      1.88 o
   3   3  16       10.42        9.73      0.92 o
   4   3  16        0.07        0.00      0.75 o
   5   3  16        3.15        9.07      1.60 o
   0   4  16       50.38       50.72      2.67 o
   1   4  16       19.28       18.70      1.02 o
   2   4  16       45.93       41.12      1.33 o
   3   4  16        0.01        0.17      0.50 o
   4   4  16        0.38       -0.40      0.75 o
   5   4  16       14.18       16.81      2.13 o
   0   5  16        0.36        0.27      0.80 o
   1   5  16        0.21        0.27      0.64 o
   2   5  16       24.78       23.43      1.41 o
   3   5  16       12.29       13.47      0.92 o
   4   5  16       81.11       88.38      2.83 o
   0   6  16        5.43        6.40      1.33 o
   1   6  16      161.61      166.03      3.78 o
   2   6  16       65.24       62.90      2.27 o
   3   6  16        1.61        1.69      0.83 o
   0   7  16       59.69       65.67      3.20 o
   1   7  16        8.63       10.41      1.20 o
   2   7  16        8.47        9.52      1.13 o
   3   7  16       29.28       32.44      1.79 o
   0   8  16       11.48       13.88      1.87 o
   1   8  16        3.22        4.12      1.47 o
   2   8  16        4.38        4.66      1.02 o
   0   9  16       65.06       73.68      3.74 o
   1   9  16        2.35        3.20      1.33 o
   1   1  17        2.79        1.37      0.64 o
   2   1  17       11.41        8.39      0.69 o
   3   1  17        7.66        7.33      0.77 o
   4   1  17        7.62        6.54      0.81 o
   5   1  17        9.90       13.61      1.87 o
   1   2  17       31.66       29.73      0.99 o
   2   2  17       83.27       78.57      1.95 o
   3   2  17        0.42        0.89      0.62 o
   4   2  17       38.65       42.31      1.59 o
   5   2  17       25.38       34.16      2.40 o
   1   3  17      135.57      118.24      2.41 o
   2   3  17       14.86       12.86      0.86 o
   3   3  17       53.24       53.07      2.59 o
   4   3  17        5.44        4.78      0.77 o
   1   4  17        2.06        2.53      0.75 o
   2   4  17        5.28        4.45      0.66 o
   3   4  17       17.51       17.79      1.08 o
   4   4  17        4.05        3.23      0.88 o
   1   5  17       43.03       39.26      1.79 o
   2   5  17        0.19       -0.27      0.75 o
   3   5  17       48.19       51.16      2.08 o
   1   6  17       17.20       16.95      1.32 o
   2   6  17       91.46       91.18      2.83 o
   3   6  17        0.45        0.13      0.75 o
   1   7  17       12.23       12.73      1.22 o
   2   7  17        0.30        0.27      0.75 o
   1   8  17        3.88        2.40      1.33 o
   0   0  18       26.15       25.09      1.87 o
   1   0  18       97.94       92.44      2.54 o
   2   0  18       11.23       15.48      1.13 o
   3   0  18        6.14        6.08      0.94 o
   4   0  18       32.90       32.56      2.40 o
   0   1  18        3.89        3.41      0.75 o
   1   1  18       33.21       30.19      1.03 o
   2   1  18       16.53       19.63      0.93 o
   3   1  18       19.01       21.11      1.17 o
   4   1  18       82.98       91.67      2.26 o
   0   2  18        2.26        1.07      0.64 o
   1   2  18        0.64        0.73      0.50 o
   2   2  18       17.07       19.12      1.15 o
   3   2  18       50.10       53.29      1.64 o
   4   2  18       23.10       24.29      1.51 o
   0   3  18       27.81       28.56      2.14 o
   1   3  18       14.99       16.50      0.97 o
   2   3  18        2.55        2.40      0.62 o
   3   3  18        0.53        0.53      0.62 o
   4   3  18        0.58        0.92      0.83 o
   0   4  18       35.29       32.03      2.40 o
   1   4  18       80.53       81.00      2.54 o
   2   4  18       13.82       10.58      1.33 o
   3   4  18       19.09       22.22      1.28 o
   4   4  18       56.47       55.79      2.94 o
   0   5  18       13.52       18.68      1.87 o
   1   5  18        0.95        0.13      0.75 o
   2   5  18       23.53       23.37      1.51 o
   3   5  18       28.81       25.09      2.40 o
   0   6  18       12.83       20.28      2.13 o
   1   6  18        9.21        9.04      1.13 o
   2   6  18        2.04        2.94      1.33 o
   1   1  19       23.25       23.74      1.03 o
   2   1  19       46.90       47.15      2.37 o
   3   1  19       26.90       27.32      1.33 o
   1   2  19        8.33        9.87      0.81 o
   2   2  19        5.10        6.43      0.77 o
   3   2  19       10.65       11.76      0.97 o
   4   2  19        4.60        7.20      1.60 o
   1   3  19       24.27       29.14      2.54 o
   2   3  19        7.92       11.67      0.97 o
   3   3  19       13.56       15.82      1.32 o
   1   4  19       48.91       57.39      2.26 o
   2   4  19      101.42      115.75      3.21 o
   1   5  19       15.97       20.73      2.54 o
   0   0  20      148.84      155.99      5.07 o
   1   0  20      113.54      102.88      2.83 o
   2   0  20       31.20       29.36      1.60 o
   0   1  20        0.25        0.57      0.67 o
   1   1  20        0.34        1.07      0.62 o
   2   1  20       15.96       16.14      1.08 o
   3   1  20      265.45      322.62      8.55 o
   0   2  20        0.99        1.07      1.07 o
   1   2  20        4.60        3.56      0.77 o
   2   2  20       61.00       70.59      2.00 o
   3   2  20       21.23       26.06      2.13 o
   0   3  20      100.06       89.45      4.01 o
   1   3  20       28.72       30.11      1.79 o
   2   3  20       59.68       70.47      3.47 o
   3   3  20        1.09        0.27      1.07 o
   1   1  21        0.09        0.00      0.62 o
   2   1  21        0.91        0.74      0.83 o
   1   2  21       26.97       24.82      2.40 o
   2   2  21       37.56       39.77      2.67 o
 
